# Supplementary material for: Poly[diaqua-μ2-isonicotinato-μ2-oxalato-terbium(III)]
Source: Acta Crystallogr Sect E Struct Rep Online. 2008 Dec 20;65(Pt 1):m118. doi: 10.1107/S1600536808042682 (PMC2968019; doi:10.1107/S1600536808042682)
Supplement: Supplementary file 2 [file e-65-0m118-Isup2.hkl]

# 
# h,k,l, Fc-squared, Fo-squared, sigma(Fo-squared) and status flag 
# 
data_I
_shelx_title ' 1 in C2/c' 
_shelx_refln_list_code          4 
_shelx_F_calc_maximum      577.48 
_exptl_crystal_F_000      1536.00 
_reflns_d_resolution_high  0.8347 
 
loop_ 
 _symmetry_equiv_pos_as_xyz 
 'x, y, z' 
 '-x, y, -z+1/2' 
 'x+1/2, y+1/2, z' 
 '-x+1/2, y+1/2, -z+1/2' 
 '-x, -y, -z' 
 'x, -y, z-1/2' 
 '-x+1/2, -y+1/2, -z' 
 'x+1/2, -y+1/2, z-1/2' 
 
_cell_length_a    17.7919 
_cell_length_b     9.9259 
_cell_length_c    12.9670 
_cell_angle_alpha  90.000 
_cell_angle_beta  112.414 
_cell_angle_gamma  90.000 
 
_shelx_F_squared_multiplier     1.000 
 
loop_ 
 _refln_index_h 
 _refln_index_k 
 _refln_index_l 
 _refln_F_squared_calc 
 _refln_F_squared_meas 
 _refln_F_squared_sigma 
 _refln_observed_status 
   2   0   0    84866.16    81824.20   2369.35 o 
   4   0   0     2352.78     2447.13    152.12 o 
   6   0   0   139671.30   126991.95   2780.39 o 
   8   0   0    84567.16    80413.61   1871.35 o 
  10   0   0      262.67      624.60    304.39 o 
  12   0   0    35920.92    34743.08   1020.19 o 
  14   0   0   123918.77   118455.14   2838.10 o 
  16   0   0     7028.22     7684.08    487.56 o 
  18   0   0     4227.77     4106.65    411.07 o 
   1   1   0    26359.20    29824.71    638.34 o 
   3   1   0   221418.84   220611.48   4553.47 o 
   5   1   0   149959.72   151118.00   3142.12 o 
   7   1   0      198.72      263.35     54.53 o 
   9   1   0    85167.30    82411.55   1209.96 o 
  11   1   0    89797.57    85995.38   1467.27 o 
  13   1   0       65.37       91.16     86.19 o 
  15   1   0    28026.57    26037.51    815.35 o 
  17   1   0    41714.36    41419.77    928.74 o 
  19   1   0    11945.30    11385.68    544.79 o 
   0   2   0   331164.28   301550.97   7863.81 o 
   2   2   0     4358.03     4422.54    153.45 o 
   4   2   0    17862.57    18942.55    365.69 o 
   6   2   0   129175.30   133493.38   2503.19 o 
   8   2   0   122420.47   125039.88   2078.02 o 
  10   2   0     3971.22     4048.88    165.76 o 
  12   2   0    42276.80    41421.81   1182.04 o 
  14   2   0    78878.78    74696.63   1376.13 o 
  16   2   0     2405.86     2541.47    274.43 o 
  18   2   0     8154.28     8076.15    568.51 o 
   1   3   0    73011.04    74043.51   1145.95 o 
   3   3   0    25282.20    25887.17    845.86 o 
   5   3   0    22676.96    23587.15    433.26 o 
   7   3   0    11255.70    11431.87    488.17 o 
   9   3   0    67601.41    70001.59   1199.67 o 
  11   3   0    50612.45    52804.36    882.53 o 
  13   3   0     2681.74     2475.23    198.70 o 
  15   3   0    18181.33    17510.79    629.74 o 
  17   3   0    17229.89    17425.66    665.48 o 
  19   3   0     7320.48     7466.49    473.67 o 
   0   4   0    52001.64    51348.36   1203.03 o 
   2   4   0     3989.04     3884.05    236.50 o 
   4   4   0    14902.72    16309.89    488.07 o 
   6   4   0    46114.93    49038.55    834.78 o 
   8   4   0    23754.12    24313.04    572.05 o 
  10   4   0      692.11      901.36    117.05 o 
  12   4   0    22726.76    23131.88    587.69 o 
  14   4   0    23152.36    22757.68    726.05 o 
  16   4   0     2384.65     2498.00    293.09 o 
  18   4   0     3968.14     3867.51    461.27 o 
   1   5   0    42657.64    44084.90    773.68 o 
   3   5   0    16064.88    15343.39    353.51 o 
   5   5   0    12933.82    13106.06    320.20 o 
   7   5   0       25.30       90.68     60.76 o 
   9   5   0    13596.19    14036.03    429.13 o 
  11   5   0    13714.48    15054.38   1024.45 o 
  13   5   0     2451.42     2645.45    293.97 o 
  15   5   0     9617.88     9173.54    544.43 o 
  17   5   0     5645.00     5720.53   1507.77 o 
   0   6   0    16468.24    15362.53    530.53 o 
   2   6   0     3712.54     3376.57    207.77 o 
   4   6   0      127.44       25.78     62.67 o 
   6   6   0    10431.32    10968.80    309.81 o 
   8   6   0     7564.81     8207.63    321.34 o 
  10   6   0     1265.92     1198.68    231.45 o 
  12   6   0     5713.90     5575.42    414.30 o 
  14   6   0     2530.31     2701.22    367.36 o 
  16   6   0        5.40     -153.00    166.14 o 
   1   7   0     7591.74     7997.31    273.06 o 
   3   7   0     3593.39     3566.06    188.44 o 
   5   7   0     4190.74     4287.69    209.04 o 
   7   7   0      830.95      814.47    188.97 o 
   9   7   0     1340.72     1513.28    252.30 o 
  11   7   0     1931.19     2715.80    644.63 o 
  13   7   0       71.67      148.09    169.85 o 
  15   7   0     2312.70     2233.96    342.30 o 
   0   8   0     3529.57     3470.67    289.92 o 
   2   8   0        1.21      -56.05     75.11 o 
   4   8   0        2.44        9.25     79.05 o 
   6   8   0      336.93      241.68    115.53 o 
   8   8   0     3115.61     3549.53    594.44 o 
  10   8   0      951.93     1035.21    243.13 o 
  12   8   0      287.06      204.64    179.73 o 
  14   8   0      146.96      344.64    207.86 o 
   1   9   0      157.97       24.51     89.05 o 
   3   9   0     5036.11     5353.35    324.98 o 
   5   9   0     1672.23     1835.31    221.57 o 
   7   9   0      125.18       51.48    156.36 o 
   9   9   0     1536.18     1716.21    341.48 o 
  11   9   0      939.72      935.78    239.44 o 
   0  10   0    17469.12    16892.63    707.51 o 
   2  10   0     7240.71     7264.29    396.37 o 
   4  10   0      191.35      182.85    139.28 o 
   6  10   0     6878.09     6992.82    507.33 o 
   8  10   0     3917.27     4651.85    445.20 o 
  10  10   0       47.05      -82.90    194.67 o 
   1  11   0      885.43      709.85    244.96 o 
   3  11   0    14623.89    14475.47    577.95 o 
   5  11   0     7062.32     6905.39    525.52 o 
   7  11   0        8.61       63.42    186.95 o 
 -19   1   1       91.92      -90.00    141.98 o 
 -17   1   1      551.21      411.84    222.78 o 
 -15   1   1     3646.75     3692.96    236.85 o 
 -13   1   1      327.75      241.93    104.11 o 
 -11   1   1      175.34      215.70     98.77 o 
  -9   1   1      173.16      180.17     53.42 o 
  -7   1   1    14370.09    15521.29    404.35 o 
  -5   1   1    27021.13    30642.36    656.39 o 
  -3   1   1      566.68      782.22     80.94 o 
  -1   1   1    16825.46    17277.89    390.06 o 
   1   1   1      964.12     1006.19     62.13 o 
   3   1   1    21258.41    22252.19    547.52 o 
   5   1   1    26246.81    27032.94    501.11 o 
   7   1   1     2188.76     2144.65    162.33 o 
   9   1   1      195.24      142.04     72.98 o 
  11   1   1     2619.24     2499.31    172.00 o 
  13   1   1     1683.73     1502.05    161.67 o 
  15   1   1     2400.19     2468.79    213.35 o 
  17   1   1      312.72      421.02    140.02 o 
  19   1   1     3361.80     3453.89    353.54 o 
 -18   2   1     5618.95     5309.20    384.06 o 
 -16   2   1     1613.79     1600.73    227.78 o 
 -14   2   1      230.23      265.63    109.50 o 
 -12   2   1    12908.15    12851.79    623.85 o 
 -10   2   1    24184.92    26618.91    530.81 o 
  -8   2   1     3986.43     4477.61    157.80 o 
  -6   2   1      165.79      225.35     52.92 o 
  -4   2   1     5542.68     6128.28    161.49 o 
  -2   2   1       47.71      -23.15     31.77 o 
   0   2   1     2213.30     2443.25    100.24 o 
   2   2   1    24738.27    24596.23    484.02 o 
   4   2   1    18492.51    17449.04    407.66 o 
   6   2   1      252.90      212.67    108.87 o 
   8   2   1    20837.65    20587.50    598.71 o 
  10   2   1    14586.41    14009.30    331.77 o 
  12   2   1      990.45     1090.31    139.03 o 
  14   2   1    14046.88    13439.35    498.88 o 
  16   2   1    10614.07    10192.98    400.67 o 
  18   2   1     2535.66     2330.91    385.38 o 
 -19   3   1     2625.23     2547.55    314.57 o 
 -17   3   1     3813.95     4068.85    345.95 o 
 -15   3   1    28909.07    27999.69    831.31 o 
 -13   3   1    21847.54    22327.73    689.59 o 
 -11   3   1       31.40       26.59     61.17 o 
  -9   3   1    26737.00    28940.70    583.26 o 
  -7   3   1    32573.65    34557.45    961.71 o 
  -5   3   1     2320.16     2292.79     99.66 o 
  -3   3   1    42334.86    46428.31    863.97 o 
  -1   3   1    79697.98    79913.71   1408.14 o 
   1   3   1    77672.27    77379.16   1544.68 o 
   3   3   1      101.42       33.55     48.67 o 
   5   3   1    43261.08    44371.30    847.52 o 
   7   3   1    48538.66    49219.93    851.67 o 
   9   3   1     1002.11     1249.76    118.03 o 
  11   3   1    25290.95    25575.73    520.05 o 
  13   3   1    23096.34    22495.76    575.94 o 
  15   3   1     7435.67     6348.99    386.83 o 
  17   3   1     2252.63     2402.66    295.21 o 
 -18   4   1    21405.73    21272.61    772.78 o 
 -16   4   1     9594.52     9994.18    492.59 o 
 -14   4   1      399.80      523.30    156.47 o 
 -12   4   1    25399.16    25746.12    628.62 o 
 -10   4   1    31247.00    32210.48    661.33 o 
  -8   4   1      712.46      761.03     78.83 o 
  -6   4   1    33493.49    33956.26    606.73 o 
  -4   4   1    82160.78    84991.95   1334.24 o 
  -2   4   1     9643.46     9190.65    232.23 o 
   0   4   1    19116.60    19570.39    442.85 o 
   2   4   1    84398.25    85262.76   1532.87 o 
   4   4   1    54550.99    56499.66   1073.20 o 
   6   4   1      467.03      450.32     73.79 o 
   8   4   1    22571.68    22235.47    581.57 o 
  10   4   1    32468.77    32822.61   1043.49 o 
  12   4   1     1435.45     1762.61    215.13 o 
  14   4   1    14172.60    13305.76    539.60 o 
  16   4   1    17827.61    16227.53    640.75 o 
 -17   5   1     8779.53     8537.64    495.43 o 
 -15   5   1    30814.00    29286.07    899.65 o 
 -13   5   1    22866.73    23762.51    694.05 o 
 -11   5   1     2107.38     2115.50    254.47 o 
  -9   5   1    79199.76    83080.52   2013.80 o 
  -7   5   1    75463.92    76333.16   1248.34 o 
  -5   5   1    12905.75    12774.93    311.72 o 
  -3   5   1    49219.99    48719.22    841.44 o 
  -1   5   1   115645.23   115363.64   1796.83 o 
   1   5   1    67425.05    67901.41   1134.66 o 
   3   5   1    11755.39    12432.31    313.40 o 
   5   5   1    88252.71    90736.30   1469.45 o 
   7   5   1    62521.43    67654.55   1149.78 o 
   9   5   1     1937.63     1883.05    181.62 o 
  11   5   1    13986.22    13652.15    588.40 o 
  13   5   1    27035.63    28624.17   1444.80 o 
  15   5   1     5707.62     5158.77    432.00 o 
  17   5   1     5226.17     5218.12    514.80 o 
 -16   6   1     9974.63     9765.52    590.82 o 
 -14   6   1     4610.10     4162.13    311.60 o 
 -12   6   1    40431.60    41024.47   1812.16 o 
 -10   6   1    29882.63    31009.96    986.51 o 
  -8   6   1      668.71      774.51    171.55 o 
  -6   6   1    47847.93    48033.93    865.51 o 
  -4   6   1   118417.48   117187.67   1856.05 o 
  -2   6   1    15440.00    15130.77    371.35 o 
   0   6   1    14725.05    15049.59    370.21 o 
   2   6   1    72927.98    72010.23   1214.73 o 
   4   6   1    20888.95    21200.90    477.25 o 
   6   6   1     4366.18     4743.76    208.56 o 
   8   6   1    41385.46    44057.15    990.04 o 
  10   6   1    48216.13    50895.23   2411.12 o 
  12   6   1     2387.42     2939.01    329.44 o 
  14   6   1    11819.30    12335.70    634.11 o 
  16   6   1    22731.60    24212.94    988.68 o 
 -15   7   1    31503.42    32765.78   1558.74 o 
 -13   7   1    28618.17    30818.63   1059.64 o 
 -11   7   1      808.29      421.28    300.34 o 
  -9   7   1    78694.84    81636.73   2081.66 o 
  -7   7   1    53027.10    52771.56   1154.83 o 
  -5   7   1     2826.07     2773.61    168.43 o 
  -3   7   1    31641.80    31058.06   1062.47 o 
  -1   7   1    57684.63    56761.90   1017.99 o 
   1   7   1    30805.51    31603.81    651.97 o 
   3   7   1     3802.43     3875.22    207.41 o 
   5   7   1    70290.97    70789.39   1243.01 o 
   7   7   1    36934.80    38550.10    911.94 o 
   9   7   1       66.14      264.24    147.28 o 
  11   7   1    35291.79    36189.28   1186.43 o 
  13   7   1    47845.64    49610.82   1514.65 o 
  15   7   1     7169.51     7374.28    551.94 o 
 -14   8   1     1280.39     1093.45    266.71 o 
 -12   8   1    31370.51    31814.47   1114.96 o 
 -10   8   1    32511.64    34135.63   1135.44 o 
  -8   8   1     1399.00     1264.88    233.07 o 
  -6   8   1    28274.89    27514.05   1022.19 o 
  -4   8   1    70939.57    70391.84   1489.97 o 
  -2   8   1     5741.21     5705.70    251.20 o 
   0   8   1    10759.90    10740.26    381.98 o 
   2   8   1    60611.52    60751.75   1113.24 o 
   4   8   1    17999.12    18381.82    479.91 o 
   6   8   1     1642.18     1265.12    236.29 o 
   8   8   1    48576.39    50372.98   1486.56 o 
  10   8   1    41677.71    42816.67   1354.02 o 
  12   8   1      828.80      725.91    232.06 o 
  14   8   1    16394.94    17895.64    843.45 o 
 -13   9   1    17103.88    17672.29   1207.12 o 
 -11   9   1        5.00     -174.30    199.19 o 
  -9   9   1    22210.48    21270.72   1378.10 o 
  -7   9   1    34341.30    36372.52   1792.52 o 
  -5   9   1     6881.37     6970.16    370.31 o 
  -3   9   1    16541.49    17576.44   1115.67 o 
  -1   9   1    48893.76    50038.72    987.88 o 
   1   9   1    21127.50    19868.38    522.33 o 
   3   9   1    10916.91    10693.96    366.36 o 
   5   9   1    57437.16    57225.79   1312.31 o 
   7   9   1    23215.49    24263.58    931.22 o 
   9   9   1       44.62       38.39    164.48 o 
  11   9   1    14504.00    14467.04    739.84 o 
 -10  10   1    26156.73    27948.74   1072.69 o 
  -8  10   1      426.77      246.72    192.60 o 
  -6  10   1    11299.12    12335.82    759.50 o 
  -4  10   1    35018.20    33123.91    914.67 o 
  -2  10   1     4140.36     3862.20    494.90 o 
   0  10   1     9130.84     8818.42    444.79 o 
   2  10   1    40633.96    41967.22   1069.62 o 
   4  10   1    25675.39    25519.10   1268.83 o 
   6  10   1       69.70      159.02    167.31 o 
   8  10   1    17032.46    17218.31    804.78 o 
  10  10   1    20794.34    23052.82    987.96 o 
  -7  11   1    14880.46    14901.84    752.96 o 
  -5  11   1     1160.23     1320.15    281.95 o 
  -3  11   1    11648.90    11688.30    648.37 o 
  -1  11   1    20591.78    20872.96    989.85 o 
   1  11   1    17873.90    19410.35   1346.77 o 
   3  11   1      954.36     1164.47    289.58 o 
   5  11   1    13256.21    14682.42   1345.99 o 
 -20   0   2     3690.21     3818.52    688.58 o 
 -18   0   2    11740.04    10474.59    906.47 o 
 -16   0   2    89421.96    87215.30   2236.71 o 
 -14   0   2    32823.00    33128.86   1020.57 o 
 -12   0   2       39.05      111.92    102.42 o 
 -10   0   2    37962.62    37521.35    777.28 o 
  -8   0   2   239379.00   244470.41   4234.60 o 
  -6   0   2    44803.86    48946.68    922.96 o 
  -4   0   2    65262.07    75179.72   2433.25 o 
  -2   0   2   333479.47   311625.28   8842.76 o 
   0   0   2    81820.44    81768.09   2384.32 o 
   2   0   2      193.52      146.66     83.85 o 
   4   0   2   149583.95   129134.37   3022.55 o 
   6   0   2   204835.19   190229.94   4108.44 o 
   8   0   2     3352.44     3310.19    232.23 o 
  10   0   2    36898.19    34861.20    996.70 o 
  12   0   2    29205.94    28933.31   1051.11 o 
  14   0   2    17175.04    16745.56    683.65 o 
  16   0   2     8139.29     8356.51    521.18 o 
  18   0   2    31998.26    29359.28   1509.33 o 
 -19   1   2    28995.24    27453.45    869.12 o 
 -17   1   2    30388.77    29754.90    866.07 o 
 -15   1   2     4522.59     4382.51    246.53 o 
 -13   1   2    88339.94    88712.27   1533.95 o 
 -11   1   2    58488.29    60232.54   1268.93 o 
  -9   1   2     9890.60    10707.22    252.33 o 
  -7   1   2    35679.05    35591.26    562.90 o 
  -5   1   2   101371.94   115872.82   1590.22 o 
  -3   1   2    50890.29    56263.67   1919.49 o 
  -1   1   2    71389.26    66345.88   1000.58 o 
   1   1   2   160981.39   149193.09   2788.10 o 
   3   1   2    92394.23    84084.66   1302.66 o 
   5   1   2      248.34      298.94     53.73 o 
   7   1   2    66800.23    62616.39   1066.17 o 
   9   1   2    75920.85    71129.10   1227.47 o 
  11   1   2     2180.42     2161.79    168.16 o 
  13   1   2    24774.47    23625.40    586.75 o 
  15   1   2    52065.70    51087.38   1055.61 o 
  17   1   2     6880.02     6980.31    357.52 o 
 -20   2   2     4224.89     3637.44    361.08 o 
 -18   2   2     3174.65     2737.75    301.96 o 
 -16   2   2    59002.99    57613.04   1370.31 o 
 -14   2   2    33736.38    32904.23    878.28 o 
 -12   2   2     3817.84     3996.84    173.87 o 
 -10   2   2    62227.35    64269.98   1513.59 o 
  -8   2   2   226185.06   252293.83   3418.58 o 
  -6   2   2      617.77      622.33     61.85 o 
  -4   2   2    52019.02    55780.37   1125.38 o 
  -2   2   2   153705.42   148751.19   2515.68 o 
   0   2   2    23724.71    23424.62    465.70 o 
   2   2   2     2324.12     2144.40    107.80 o 
   4   2   2    90620.55    83470.16   1491.17 o 
   6   2   2   217796.47   205303.81   3096.89 o 
   8   2   2        9.15      106.82     63.40 o 
  10   2   2    61157.00    58257.99   1068.87 o 
  12   2   2    48437.46    46694.63    934.16 o 
  14   2   2     9304.71     9161.50    359.32 o 
  16   2   2    10497.18    10592.59    467.20 o 
  18   2   2    24349.13    25135.22   1378.41 o 
 -19   3   2    21769.75    23083.64    814.15 o 
 -17   3   2    20129.36    19225.39    811.72 o 
 -15   3   2     4586.72     4528.12    331.76 o 
 -13   3   2    34128.51    34696.91    916.73 o 
 -11   3   2    23427.72    24869.19    488.69 o 
  -9   3   2       93.50      242.10     86.57 o 
  -7   3   2    52102.18    53225.77   1242.45 o 
  -5   3   2   154188.25   153167.39   2621.85 o 
  -3   3   2    32552.71    33133.28    640.06 o 
  -1   3   2    49478.85    50931.20   1118.01 o 
   1   3   2    75292.81    73562.27   1322.78 o 
   3   3   2    33314.93    31244.97    641.97 o 
   5   3   2    24976.06    26105.19    565.40 o 
   7   3   2    83252.41    78757.23   1460.52 o 
   9   3   2    64392.24    67124.65   1831.91 o 
  11   3   2       41.98       45.27     73.35 o 
  13   3   2    13680.56    13341.94    428.67 o 
  15   3   2    41156.67    40230.65    906.55 o 
  17   3   2     9261.28     9467.35    932.81 o 
 -18   4   2      522.77      137.00    160.56 o 
 -16   4   2    24691.10    25343.37    979.77 o 
 -14   4   2    16308.77    15779.59    588.56 o 
 -12   4   2     1261.17     1197.77    153.91 o 
 -10   4   2    16908.07    16584.33    524.18 o 
  -8   4   2    69121.38    70818.28   1139.46 o 
  -6   4   2       41.81      206.07     62.60 o 
  -4   4   2    53913.02    54812.98   1413.43 o 
  -2   4   2   158052.98   159463.75   4234.03 o 
   0   4   2    18724.59    19397.71    593.01 o 
   2   4   2     9340.66    10296.96    298.62 o 
   4   4   2    35467.39    36672.86    759.70 o 
   6   4   2    35644.75    36610.91    766.21 o 
   8   4   2     6324.80     6993.12    341.08 o 
  10   4   2    46502.15    46841.22    899.21 o 
  12   4   2    35884.25    35411.56    755.08 o 
  14   4   2     8225.19     8048.49    424.75 o 
  16   4   2     3489.58     3613.17    538.27 o 
 -17   5   2    10761.20    10574.45    540.66 o 
 -15   5   2     1459.93     1360.51    232.87 o 
 -13   5   2    12661.59    13591.62    510.82 o 
 -11   5   2     6111.41     7016.94    388.39 o 
  -9   5   2     2639.92     2836.81    377.49 o 
  -7   5   2    28658.79    29339.10    559.28 o 
  -5   5   2    42907.94    41904.19    740.30 o 
  -3   5   2     9795.21    10078.56    296.84 o 
  -1   5   2    22548.80    22639.55    522.63 o 
   1   5   2    32358.37    34312.22    852.89 o 
   3   5   2    16087.31    17574.34    576.37 o 
   5   5   2      312.81      331.90     87.99 o 
   7   5   2    33949.67    34396.94    968.18 o 
   9   5   2    14359.65    14125.77    388.18 o 
  11   5   2        8.55       84.46     99.78 o 
  13   5   2     3026.17     2558.83    312.81 o 
  15   5   2    11967.94    11604.25    618.96 o 
 -16   6   2     8748.45     8414.00    561.71 o 
 -14   6   2     6363.17     5800.67    355.29 o 
 -12   6   2       39.50       29.97    128.21 o 
 -10   6   2     7227.39     6557.23    409.21 o 
  -8   6   2     4728.44     4083.81    310.55 o 
  -6   6   2     1920.29     1695.87    165.15 o 
  -4   6   2     4597.41     4609.43    201.48 o 
  -2   6   2    10038.25    10076.72    287.29 o 
   0   6   2      504.09      485.40     93.36 o 
   2   6   2       31.59       11.33     73.75 o 
   4   6   2    14185.08    13815.67    369.84 o 
   6   6   2     7755.42     8524.64    288.99 o 
   8   6   2     2853.94     2802.92    227.13 o 
  10   6   2     5683.59     5281.65    310.11 o 
  12   6   2      890.71     1238.20    237.00 o 
  14   6   2       12.12      -61.15    140.00 o 
 -15   7   2      362.91      353.22    153.86 o 
 -13   7   2     2965.75     2835.43    333.77 o 
 -11   7   2     1244.10     1643.21    265.23 o 
  -9   7   2     9740.65     9605.90   1316.69 o 
  -7   7   2     4629.49     4446.90    268.92 o 
  -5   7   2      210.56      151.11     95.57 o 
  -3   7   2     1245.18     1331.27    183.82 o 
  -1   7   2     1007.38      995.76    117.78 o 
   1   7   2     1027.84      955.12    118.95 o 
   3   7   2     2305.80     2370.16    170.19 o 
   5   7   2     7836.51     7594.46    288.31 o 
   7   7   2     4348.59     3980.05    263.15 o 
   9   7   2       48.09      196.33    275.09 o 
  11   7   2      143.07      643.16    411.00 o 
  13   7   2       52.69      -69.74    167.81 o 
 -14   8   2      495.09      232.56    199.41 o 
 -12   8   2       39.99       37.69    156.38 o 
 -10   8   2     1082.72      626.36    192.33 o 
  -8   8   2     1670.60     1845.20    265.16 o 
  -6   8   2     5394.69     5308.86    307.50 o 
  -4   8   2      757.92      632.35    139.35 o 
  -2   8   2       63.84       69.74     75.62 o 
   0   8   2      648.77      583.18    113.98 o 
   2   8   2      440.88      510.92    149.15 o 
   4   8   2       47.83       48.64     81.10 o 
   6   8   2     5576.50     5958.63    326.14 o 
   8   8   2        4.97      -47.75    135.31 o 
  10   8   2        0.25      174.88    164.24 o 
  12   8   2     1134.90      985.58    257.99 o 
 -13   9   2     2268.37     2070.91    339.10 o 
 -11   9   2     2288.14     2231.67    331.99 o 
  -9   9   2      494.53      526.49    297.07 o 
  -7   9   2      536.24      661.22    193.36 o 
  -5   9   2     4801.03     4757.60    331.62 o 
  -3   9   2       59.21     -102.79    100.45 o 
  -1   9   2      817.53      627.59    152.91 o 
   1   9   2     6796.25     6784.64    297.93 o 
   3   9   2     3111.93     3188.90    221.61 o 
   5   9   2     1010.49     1320.33    253.61 o 
   7   9   2      595.41      629.52    211.67 o 
   9   9   2     1066.72     1251.00    266.92 o 
  11   9   2      557.69      222.92    204.08 o 
 -10  10   2     6964.77     6465.39    510.85 o 
  -8  10   2     7043.60     6453.31   1631.68 o 
  -6  10   2      805.52      928.32    344.76 o 
  -4  10   2     3738.54     3849.47    312.69 o 
  -2  10   2    13607.59    14472.39    551.56 o 
   0  10   2     8200.97     7944.60    406.19 o 
   2  10   2      846.36      908.63    154.69 o 
   4  10   2     5017.47     4935.76    340.31 o 
   6  10   2     3775.53     3997.06    415.44 o 
   8  10   2      110.16      103.41    184.97 o 
  -7  11   2     7367.18     7171.89    538.69 o 
  -5  11   2    10030.93     9114.19    472.16 o 
  -3  11   2     2960.59     2895.18    305.44 o 
  -1  11   2      970.89     1129.75    226.76 o 
   1  11   2    12037.32    13591.27    745.98 o 
   3  11   2     4572.38     4324.34    794.72 o 
   5  11   2       37.02      -12.89    183.82 o 
 -19   1   3      572.12      185.83    394.48 o 
 -17   1   3      981.33     1487.62    265.70 o 
 -15   1   3     1388.19     1135.03    176.82 o 
 -13   1   3     1193.54     1304.81    161.06 o 
 -11   1   3     6537.26     7145.03    209.23 o 
  -9   1   3     3726.85     3945.33    125.33 o 
  -7   1   3     7164.45     8149.58    202.23 o 
  -5   1   3      454.47      473.40     44.97 o 
  -3   1   3    13566.71    15503.71    425.13 o 
  -1   1   3     2443.96     2740.38    102.25 o 
   1   1   3    12467.54    12475.63    269.05 o 
   3   1   3    16262.72    15464.21    286.28 o 
   5   1   3     2529.68     2621.11    112.08 o 
   7   1   3        7.25       73.23     48.75 o 
   9   1   3      105.82      111.43     76.74 o 
  11   1   3     1010.16      956.36    130.87 o 
  13   1   3     2214.61     2231.01    229.45 o 
  15   1   3      247.13       16.83    146.99 o 
  17   1   3     1956.72     1594.90    357.69 o 
 -20   2   3     2090.30     1896.46    378.40 o 
 -18   2   3      598.03      585.68    234.38 o 
 -16   2   3       37.21      440.49    193.31 o 
 -14   2   3    11014.57    11570.22    460.54 o 
 -12   2   3     2226.48     2321.01    136.75 o 
 -10   2   3     2588.74     2769.41    132.90 o 
  -8   2   3    23456.94    24671.62    804.87 o 
  -6   2   3    19625.37    18949.79    876.66 o 
  -4   2   3      280.29      266.73     93.99 o 
  -2   2   3     4336.67     4551.81    243.61 o 
   0   2   3     3068.20     2819.37    128.97 o 
   2   2   3      914.34      837.49     85.85 o 
   4   2   3     3241.93     3126.39    181.14 o 
   6   2   3    14979.66    15029.79    315.19 o 
   8   2   3    20170.64    19419.77    456.53 o 
  10   2   3     2216.88     2428.07    177.10 o 
  12   2   3     7188.07     6994.69    294.39 o 
  14   2   3     4457.36     4636.22    274.24 o 
  16   2   3     2563.68     2508.04    328.28 o 
 -19   3   3     2216.11     2339.02    337.70 o 
 -17   3   3    17462.00    17335.88    649.68 o 
 -15   3   3     5491.80     5146.93    343.09 o 
 -13   3   3      683.52      817.21    128.74 o 
 -11   3   3    41284.68    41605.81    839.77 o 
  -9   3   3    36755.33    39826.21    727.97 o 
  -7   3   3     1180.60     1113.88    133.83 o 
  -5   3   3    13100.06    13677.42    445.79 o 
  -3   3   3    43691.45    43699.00    822.86 o 
  -1   3   3    13298.45    13396.56    326.93 o 
   1   3   3      956.98      919.49    119.89 o 
   3   3   3    43603.13    41756.17    720.20 o 
   5   3   3    39225.66    37763.94    786.24 o 
   7   3   3     1914.72     1735.89    198.36 o 
   9   3   3    12809.71    12852.38    371.92 o 
  11   3   3    25263.68    25673.89    613.04 o 
  13   3   3     5972.52     5980.37    298.55 o 
  15   3   3     1383.75     1477.04    504.04 o 
  17   3   3     7579.07     8021.39    785.84 o 
 -18   4   3     7169.38     7134.36    491.06 o 
 -16   4   3      413.97      397.77    158.67 o 
 -14   4   3    28937.87    28242.89    839.47 o 
 -12   4   3    35628.10    36283.63    985.48 o 
 -10   4   3      176.39      294.32    135.54 o 
  -8   4   3    13918.50    14118.76    513.78 o 
  -6   4   3    46067.04    44144.31   1125.47 o 
  -4   4   3     4084.61     4082.33    158.90 o 
  -2   4   3    15009.43    14562.45    362.32 o 
   0   4   3    64258.86    63355.30   1189.67 o 
   2   4   3    32110.02    32521.63    865.28 o 
   4   4   3     2532.58     2846.13    171.76 o 
   6   4   3    41035.00    40246.13    878.98 o 
   8   4   3    29938.24    29683.55   1572.45 o 
  10   4   3     1408.90     1577.43    309.50 o 
  12   4   3    13718.92    14992.13    509.40 o 
  14   4   3    16313.88    14789.26    652.93 o 
  16   4   3     4352.58     4364.96    610.34 o 
 -19   5   3     8749.56     8708.91    545.49 o 
 -17   5   3    41957.56    39952.09   1918.34 o 
 -15   5   3    31148.52    31191.15    942.68 o 
 -13   5   3      461.71      470.23    123.66 o 
 -11   5   3    31696.64    33516.76    999.84 o 
  -9   5   3    70839.33    71061.30   2122.63 o 
  -7   5   3    13829.75    14175.00    530.39 o 
  -5   5   3    31134.28    30069.12   1012.21 o 
  -3   5   3   136471.58   136118.80   2938.28 o 
  -1   5   3    35904.23    35159.13    889.69 o 
   1   5   3     8833.48     9138.65    301.63 o 
   3   5   3    75317.85    77460.16   1473.43 o 
   5   5   3    46671.76    48641.71   1014.32 o 
   7   5   3     3266.24     3462.86    390.74 o 
   9   5   3    20076.30    20835.22    712.84 o 
  11   5   3    37769.24    39145.98    833.96 o 
  13   5   3     2724.44     3307.17    455.42 o 
  15   5   3     5415.67     5918.24    677.98 o 
 -18   6   3    10832.09    10314.59   1260.58 o 
 -16   6   3     1862.31     1966.67    312.09 o 
 -14   6   3    35720.26    35731.68   1518.37 o 
 -12   6   3    49752.97    47969.73   1363.80 o 
 -10   6   3      288.96      382.64    148.99 o 
  -8   6   3    29847.23    30408.17    742.04 o 
  -6   6   3    71568.88    71574.66   1766.82 o 
  -4   6   3    20571.32    19721.79    494.49 o 
  -2   6   3    18363.92    17471.80    465.17 o 
   0   6   3    98628.80   100522.98   1858.79 o 
   2   6   3    56949.45    60359.46   1211.90 o 
   4   6   3     2519.24     2662.90    192.54 o 
   6   6   3    53701.69    56044.67   1313.46 o 
   8   6   3    28165.72    28135.72    755.88 o 
  10   6   3      982.35     1190.31    188.71 o 
  12   6   3    22393.71    23305.81    742.35 o 
  14   6   3    33929.31    34546.55   1703.53 o 
 -17   7   3    31619.48    31753.18   2268.36 o 
 -15   7   3    25647.81    26756.16   1012.61 o 
 -13   7   3      619.98      669.09    385.44 o 
 -11   7   3    50209.33    49758.01   1425.30 o 
  -9   7   3    55414.48    55216.86   1515.27 o 
  -7   7   3     5897.99     5190.44    361.20 o 
  -5   7   3    47984.08    45688.80   1034.36 o 
  -3   7   3   103671.21   104807.37   2462.44 o 
  -1   7   3    40645.96    40655.24    893.33 o 
   1   7   3     1965.24     2157.66    238.70 o 
   3   7   3    49178.55    49929.30   1069.28 o 
   5   7   3    41365.71    43169.98    862.83 o 
   7   7   3      734.64      960.51    191.20 o 
   9   7   3    45205.07    44631.13   1087.75 o 
  11   7   3    59251.62    61653.73   1783.00 o 
  13   7   3     4408.35     4746.44    427.99 o 
 -14   8   3    25462.32    24306.85    947.74 o 
 -12   8   3    32306.54    33574.21   1776.63 o 
 -10   8   3       34.72      113.33    143.43 o 
  -8   8   3    45345.34    44059.95   1306.57 o 
  -6   8   3    57652.55    55971.98   1252.05 o 
  -4   8   3    14794.69    15170.92    518.56 o 
  -2   8   3    13869.54    14376.88    496.74 o 
   0   8   3    62253.83    62045.73   1142.00 o 
   2   8   3    39406.70    39386.24    818.26 o 
   4   8   3     2258.34     2619.22    197.93 o 
   6   8   3    51346.60    51893.44   1698.55 o 
   8   8   3    34563.06    34573.41   1177.82 o 
  10   8   3     2249.92     2040.50    334.97 o 
  12   8   3    16977.79    17803.33    845.88 o 
 -13   9   3      468.04      660.57    236.51 o 
 -11   9   3    23157.71    20757.36    855.75 o 
  -9   9   3    27444.98    26253.55    967.87 o 
  -7   9   3     7772.14     8029.73    989.23 o 
  -5   9   3    16204.94    15138.48    542.66 o 
  -3   9   3    55966.48    56015.63   1637.19 o 
  -1   9   3    13222.03    13718.65    717.02 o 
   1   9   3    11572.20    11406.89    384.51 o 
   3   9   3    49672.29    50753.35   1022.70 o 
   5   9   3    29495.03    31190.27    855.09 o 
   7   9   3      339.15      346.63    189.12 o 
   9   9   3    12543.84    12609.65    701.39 o 
 -10  10   3      222.44       60.04    168.43 o 
  -8  10   3    12636.21    12734.68    753.89 o 
  -6  10   3    23945.46    23006.49    736.71 o 
  -4  10   3     2698.53     2665.38    276.54 o 
  -2  10   3     6082.41     6588.37    384.74 o 
   0  10   3    30695.52    29876.87    857.74 o 
   2  10   3    15631.42    15384.00    568.33 o 
   4  10   3      572.29      597.14    216.49 o 
   6  10   3    18308.29    18962.20    852.16 o 
   8  10   3    23268.79    23582.32    998.23 o 
  -7  11   3     1202.90     1012.67    262.56 o 
  -5  11   3     3501.28     3042.69    311.97 o 
  -3  11   3    15974.86    15110.08    602.71 o 
  -1  11   3     3678.48     3604.12    321.87 o 
   1  11   3     1349.40     1425.67    299.56 o 
   3  11   3    13813.53    13398.58    723.53 o 
 -20   0   4     9750.37    10125.16    994.69 o 
 -18   0   4    46683.36    51867.36   2399.28 o 
 -16   0   4    47709.64    51829.33   2299.84 o 
 -14   0   4     6391.11     6967.03    394.59 o 
 -12   0   4    54433.19    57726.01   1476.11 o 
 -10   0   4   138920.86   150657.94   2708.90 o 
  -8   0   4    29516.08    33860.69    718.92 o 
  -6   0   4    57695.35    60509.19   1149.15 o 
  -4   0   4    61362.54    60254.56   1136.79 o 
  -2   0   4   255187.88   233875.28   6022.98 o 
   2   0   4   175449.88   167257.77   5154.85 o 
   4   0   4    50309.20    47966.63    942.10 o 
   6   0   4     1804.26     1963.28    174.41 o 
   8   0   4    60717.05    58038.99   1461.78 o 
  10   0   4    33326.78    34134.47   1008.73 o 
  12   0   4    41985.02    40454.82   1682.33 o 
  14   0   4    16342.07    16102.94    970.37 o 
  16   0   4    25061.71    25232.79   1341.31 o 
 -21   1   4    35998.27    36901.17   1449.01 o 
 -19   1   4    17339.90    14807.98    817.01 o 
 -17   1   4     6173.52     6357.12    375.99 o 
 -15   1   4    29925.93    31018.93    840.97 o 
 -13   1   4    64633.62    69155.48   1232.54 o 
 -11   1   4     2443.75     2647.81    134.63 o 
  -9   1   4    83563.10    90343.78   1188.28 o 
  -7   1   4   160494.56   170182.53   2140.22 o 
  -5   1   4     2711.48     2266.34    243.56 o 
  -3   1   4    68628.63    67582.92   1275.44 o 
  -1   1   4    29022.24    26153.17    483.43 o 
   1   1   4    58998.81    57224.41    942.28 o 
   3   1   4    19751.49    19350.89    390.02 o 
   5   1   4   127010.98   120190.21   1690.60 o 
   7   1   4    90138.52    83735.36   1237.56 o 
   9   1   4      704.23      602.13    108.03 o 
  11   1   4    29657.30    30005.30    937.00 o 
  13   1   4    48577.56    44452.43   2038.31 o 
  15   1   4     7108.94     7482.69    491.07 o 
 -20   2   4     4922.05     6092.67    593.23 o 
 -18   2   4    42640.51    39706.25   1082.62 o 
 -16   2   4    39730.89    39751.96   1040.37 o 
 -14   2   4     1722.10     1660.43    210.10 o 
 -12   2   4    66188.80    70433.72   1263.81 o 
 -10   2   4   110879.49   118851.62   1705.26 o 
  -8   2   4     1896.78     1831.84     83.39 o 
  -6   2   4    80704.91    83656.11   1363.76 o 
  -4   2   4    94398.09    87120.37   1944.78 o 
  -2   2   4   134113.22   130140.95   2249.63 o 
   0   2   4     5329.55     4716.12    183.05 o 
   2   2   4   128797.63   121678.05   2150.78 o 
   4   2   4    86114.37    80129.55   1518.78 o 
   6   2   4     2439.87     2781.78    160.35 o 
   8   2   4    48055.37    45188.54    854.13 o 
  10   2   4    37832.27    38799.07    814.86 o 
  12   2   4    19098.19    19223.73    727.24 o 
  14   2   4    19198.51    18927.17    764.53 o 
  16   2   4    28466.07    25705.82    973.96 o 
 -19   3   4     6188.51     5682.70    758.33 o 
 -17   3   4     2804.03     3061.46    304.91 o 
 -15   3   4    28838.37    30010.68    953.91 o 
 -13   3   4    29999.24    30442.98    690.35 o 
 -11   3   4     2282.66     2496.95    268.29 o 
  -9   3   4    50128.71    52402.39   1138.40 o 
  -7   3   4   124745.12   124742.59   2334.81 o 
  -5   3   4     3981.38     3637.76    221.12 o 
  -3   3   4     8728.56     8475.55    237.19 o 
  -1   3   4   178029.36   168872.53   3563.19 o 
   1   3   4    88340.48    87945.02   1603.73 o 
   3   3   4       96.07      346.32     80.39 o 
   5   3   4    52869.90    51442.18   1042.81 o 
   7   3   4    47554.68    43928.09   1152.34 o 
   9   3   4       45.67        8.90     76.98 o 
  11   3   4    12257.84    12628.06    552.20 o 
  13   3   4    48812.93    46438.95   1355.98 o 
  15   3   4     6357.46     6385.40    687.49 o 
 -18   4   4    19709.67    19476.96    730.70 o 
 -16   4   4     8387.25     8348.64    451.43 o 
 -14   4   4      216.38       79.27     95.12 o 
 -12   4   4    22081.91    23058.15    585.83 o 
 -10   4   4    49943.62    49793.87   1131.99 o 
  -8   4   4     7976.59     7660.30    457.13 o 
  -6   4   4    36905.45    36449.45    975.06 o 
  -4   4   4    90931.80    87736.21   1575.54 o 
  -2   4   4    36299.86    36022.11    738.48 o 
   0   4   4      116.36       53.47     61.90 o 
   2   4   4    75780.47    76409.97   1444.12 o 
   4   4   4    39725.22    39408.74    850.77 o 
   6   4   4      638.07      648.13    121.44 o 
   8   4   4    18381.00    18327.18   1270.71 o 
  10   4   4    23620.38    24816.00    676.65 o 
  12   4   4     8758.58     7992.21    897.12 o 
  14   4   4     5782.54     5965.18    442.79 o 
 -19   5   4     3428.76     3297.83    355.31 o 
 -17   5   4      345.66      380.71    169.90 o 
 -15   5   4    15101.57    15019.83    703.62 o 
 -13   5   4    13338.61    14563.22    475.21 o 
 -11   5   4     5085.60     4416.31    319.50 o 
  -9   5   4     9131.45     9120.62    424.62 o 
  -7   5   4    23338.18    22303.43    717.10 o 
  -5   5   4      910.27      886.35    147.20 o 
  -3   5   4      248.50      203.24     71.96 o 
  -1   5   4    65529.35    66509.29   1278.27 o 
   1   5   4    23889.06    23855.38    643.97 o 
   3   5   4      264.30      369.86     99.09 o 
   5   5   4    15329.66    16823.63    586.53 o 
   7   5   4    21242.39    21537.19    826.67 o 
   9   5   4       42.47      184.02    125.75 o 
  11   5   4     1010.26     1112.42    292.86 o 
  13   5   4    20734.36    21128.68   1746.23 o 
  15   5   4      901.21      732.22    321.38 o 
 -18   6   4     6416.83     5380.74    488.75 o 
 -16   6   4     3221.17     3372.24    822.31 o 
 -14   6   4     1599.64     1525.25    250.32 o 
 -12   6   4     3424.23     3174.18    309.42 o 
 -10   6   4     6258.98     6280.75    390.67 o 
  -8   6   4     1757.51     1365.49    205.07 o 
  -6   6   4     3895.16     3372.27    274.83 o 
  -4   6   4      557.92      636.41    144.96 o 
  -2   6   4       31.55      -47.22     74.54 o 
   0   6   4      107.22       20.85     72.16 o 
   2   6   4    13812.56    14447.72    437.99 o 
   4   6   4    10016.52    10388.66    379.18 o 
   6   6   4       32.74      103.57    127.40 o 
   8   6   4     5625.03     5915.14    578.55 o 
  10   6   4     2984.83     2818.20    323.55 o 
  12   6   4      140.24      183.44    145.95 o 
  14   6   4     3494.59     3466.91    580.10 o 
 -17   7   4      232.62      317.04    195.56 o 
 -15   7   4      864.59      649.57    205.26 o 
 -13   7   4     1997.40     1746.34    269.16 o 
 -11   7   4      980.37     1192.72    335.25 o 
  -9   7   4     1947.06     1779.78    264.80 o 
  -7   7   4     1422.02      975.70    244.23 o 
  -5   7   4       38.22       13.08    103.94 o 
  -3   7   4      764.73      717.90    163.92 o 
  -1   7   4      535.29      628.88    120.06 o 
   1   7   4       86.43      -15.88     83.88 o 
   3   7   4     1126.85     1185.79    160.20 o 
   5   7   4      980.66      876.40    245.36 o 
   7   7   4     1434.63     1806.21    294.88 o 
   9   7   4      242.14      381.73    147.49 o 
  11   7   4       50.79       42.52    265.11 o 
  13   7   4     1871.93     2016.18    492.51 o 
 -14   8   4       25.06     -210.74    140.49 o 
 -12   8   4      425.64      236.29    162.30 o 
 -10   8   4      172.65      176.81    147.16 o 
  -8   8   4      196.89       65.01    234.72 o 
  -6   8   4        5.19       53.12     96.07 o 
  -4   8   4      369.77      260.68    134.27 o 
  -2   8   4      320.37      320.09    142.02 o 
   0   8   4        2.49      132.56     96.08 o 
   2   8   4       25.42      118.12    102.20 o 
   4   8   4     4083.59     4139.14    271.96 o 
   6   8   4     2972.04     2933.40    267.42 o 
   8   8   4      206.70      322.53    146.76 o 
  10   8   4      864.28      664.27    343.82 o 
 -13   9   4     2341.51     2657.09    366.62 o 
 -11   9   4      662.21      220.74    173.63 o 
  -9   9   4       98.50      -92.56    133.77 o 
  -7   9   4      259.01      115.90    123.88 o 
  -5   9   4      791.51     1044.52    210.85 o 
  -3   9   4     2829.64     2562.26    248.69 o 
  -1   9   4     2822.12     2755.60    428.92 o 
   1   9   4     2515.68     2258.12    293.00 o 
   3   9   4        1.22      171.62    104.06 o 
   5   9   4     1838.23     1909.23    330.10 o 
   7   9   4     2411.77     1966.98    327.61 o 
   9   9   4      416.12      234.76    208.27 o 
 -10  10   4     5026.58     4286.10    429.57 o 
  -8  10   4     2327.97     2508.60    345.55 o 
  -6  10   4     1143.09     1089.59    198.04 o 
  -4  10   4     7849.09     6914.36    397.56 o 
  -2  10   4     4534.95     4462.59    330.92 o 
   0  10   4     2254.92     2094.06    260.52 o 
   2  10   4     4459.05     4352.96    518.75 o 
   4  10   4     4989.57     5433.64    481.13 o 
   6  10   4        1.88      309.35    203.56 o 
  -7  11   4    10122.23    10418.87    630.23 o 
  -5  11   4     3346.53     3539.09    326.96 o 
  -3  11   4     2749.17     2671.22    491.49 o 
  -1  11   4     6592.18     6270.85    404.17 o 
   1  11   4     3024.71     2261.07    324.87 o 
   3  11   4      188.46      630.29    384.97 o 
 -21   1   5     1782.46     1755.86    369.43 o 
 -19   1   5     3094.58     2894.59    415.07 o 
 -17   1   5     2595.25     2965.47    811.09 o 
 -15   1   5      441.86      265.95    133.04 o 
 -13   1   5     1094.81     1472.74    177.38 o 
 -11   1   5     1363.19     1524.98    100.08 o 
  -9   1   5      151.62      130.44     50.01 o 
  -7   1   5    16538.93    17472.20    439.26 o 
  -5   1   5    67685.52    69095.15    927.32 o 
  -3   1   5    40873.45    41536.52    590.67 o 
  -1   1   5       16.22      -23.78     50.21 o 
   1   1   5     6617.54     6467.46    270.13 o 
   3   1   5     1460.09     1084.93    110.24 o 
   5   1   5      811.49      772.84     81.26 o 
   7   1   5      348.87      159.65     95.08 o 
   9   1   5     1641.00     1652.98    221.19 o 
  11   1   5       56.14       60.93    130.45 o 
  13   1   5       10.73      -34.57    136.06 o 
  15   1   5     1467.79     1443.37    267.78 o 
 -20   2   5     3590.85     3575.54    499.33 o 
 -18   2   5      826.61     1037.19    202.94 o 
 -16   2   5     3296.44     3232.97    393.04 o 
 -14   2   5     6717.18     8208.69    384.32 o 
 -12   2   5     1260.80     1534.42    148.58 o 
 -10   2   5    38094.12    42211.30   1067.09 o 
  -8   2   5    36345.47    38119.39    581.24 o 
  -6   2   5     4905.41     5043.04    167.83 o 
  -4   2   5    21149.98    21240.66    480.36 o 
  -2   2   5    34204.38    32587.07    593.05 o 
   0   2   5    17660.00    17332.77    436.84 o 
   2   2   5       96.40      129.76     73.25 o 
   4   2   5    11045.99    10852.56    352.83 o 
   6   2   5     9732.09     9759.62    285.43 o 
   8   2   5       27.82       76.09    101.61 o 
  10   2   5     6204.50     6022.51    385.15 o 
  12   2   5    13333.10    12300.10    902.57 o 
  14   2   5     1051.29     1134.29    242.45 o 
 -19   3   5    15389.90    15563.12    639.78 o 
 -17   3   5    14449.12    14952.83    615.96 o 
 -15   3   5     1448.82     1171.28    200.54 o 
 -13   3   5    32014.38    32888.33    734.18 o 
 -11   3   5    34120.76    36182.49    885.38 o 
  -9   3   5      807.78      709.17    194.77 o 
  -7   3   5    20780.18    21732.70    583.21 o 
  -5   3   5    68073.58    66668.18   1578.07 o 
  -3   3   5    27395.00    27024.85    580.47 o 
  -1   3   5       27.24       19.61     52.76 o 
   1   3   5    35578.00    34518.20    747.81 o 
   3   3   5    31185.39    30244.35    687.79 o 
   5   3   5       72.24      240.02     93.04 o 
   7   3   5    20841.86    20805.92    693.88 o 
   9   3   5    28040.44    27064.95    969.28 o 
  11   3   5     1650.62     1491.63    231.55 o 
  13   3   5      640.38      811.97    208.85 o 
  15   3   5     7422.75     7677.79    528.64 o 
 -20   4   5     4651.48     4132.28    393.68 o 
 -18   4   5     1980.93     2012.43    281.55 o 
 -16   4   5    20872.97    20754.00    724.15 o 
 -14   4   5    21678.76    21623.58    722.84 o 
 -12   4   5      565.83      687.75    126.25 o 
 -10   4   5    18000.51    18561.44    576.85 o 
  -8   4   5    36160.12    36901.57   1016.45 o 
  -6   4   5     8048.22     7777.83    360.64 o 
  -4   4   5    21296.37    21212.86    484.28 o 
  -2   4   5    50291.21    49156.05    976.98 o 
   0   4   5    10821.68    10436.50    330.76 o 
   2   4   5     6774.64     6962.26    326.34 o 
   4   4   5    64714.32    67164.45   1622.58 o 
   6   4   5    31469.89    30189.84    735.13 o 
   8   4   5     2156.08     2093.34    243.18 o 
  10   4   5    15957.36    16538.55    913.80 o 
  12   4   5    25676.66    26211.78    941.38 o 
  14   4   5     4775.24     4889.53    426.78 o 
 -19   5   5    26043.98    26234.14    912.47 o 
 -17   5   5    16371.46    16358.44   1277.85 o 
 -15   5   5       38.16       88.76    103.19 o 
 -13   5   5    26742.86    24538.84    647.38 o 
 -11   5   5    59327.06    58829.43   2775.52 o 
  -9   5   5     7556.87     6957.21    662.55 o 
  -7   5   5     8879.23     8234.27    769.16 o 
  -5   5   5    59589.32    58037.16   1465.79 o 
  -3   5   5    12165.13    12218.99    352.36 o 
  -1   5   5     8841.96     9065.63    309.11 o 
   1   5   5    71455.17    74394.63   1853.82 o 
   3   5   5    48969.08    51925.06   1100.71 o 
   5   5   5      660.52      865.73    144.20 o 
   7   5   5    22652.92    22708.81    790.96 o 
   9   5   5    34430.89    34279.45   1237.82 o 
  11   5   5     4659.24     5010.26    391.54 o 
  13   5   5     4273.39     3980.97    387.02 o 
 -18   6   5     2840.14     3274.15    420.66 o 
 -16   6   5    32053.65    33033.54   1163.85 o 
 -14   6   5    24619.15    24599.46    873.38 o 
 -12   6   5      277.59      195.67    130.92 o 
 -10   6   5    12590.53    12558.88    548.82 o 
  -8   6   5    42319.24    37517.01   1090.34 o 
  -6   6   5    15152.68    14859.89    578.55 o 
  -4   6   5    22462.16    21295.34    720.64 o 
  -2   6   5    70534.41    68398.97   1345.61 o 
   0   6   5    29937.00    31173.73    738.92 o 
   2   6   5     2051.32     2251.71    269.91 o 
   4   6   5    45525.87    47195.87   1050.11 o 
   6   6   5    36348.46    39516.13   1159.94 o 
   8   6   5     3960.54     3819.69    346.57 o 
  10   6   5    19448.58    21218.68    835.36 o 
  12   6   5    28968.83    32138.94   1141.74 o 
 -17   7   5    17056.29    16887.97    819.06 o 
 -15   7   5      238.26      154.12    190.30 o 
 -13   7   5    36692.52    32563.83   1674.23 o 
 -11   7   5    62775.50    60706.97   2143.36 o 
  -9   7   5     1127.56      812.95    185.02 o 
  -7   7   5    20361.28    20508.81    746.75 o 
  -5   7   5    59247.11    55670.97   1486.23 o 
  -3   7   5    21981.57    21003.06   1270.09 o 
  -1   7   5     1371.89     1719.47    168.38 o 
   1   7   5    45806.20    45256.75   1013.84 o 
   3   7   5    65038.96    66896.92   1395.07 o 
   5   7   5      924.38      566.93    166.38 o 
   7   7   5    20647.91    21406.80    800.75 o 
   9   7   5    35346.36    38713.27   1230.34 o 
  11   7   5     3787.63     3072.11    595.07 o 
 -14   8   5    22872.29    21855.58   2092.55 o 
 -12   8   5       15.87      -28.49    130.28 o 
 -10   8   5    26874.14    25328.19    924.71 o 
  -8   8   5    54468.00    51997.91   1479.41 o 
  -6   8   5    17831.49    15873.46    659.59 o 
  -4   8   5    17916.90    17706.81    749.99 o 
  -2   8   5    55743.23    56125.66   1532.43 o 
   0   8   5    33268.18    32110.11   1022.58 o 
   2   8   5      331.35      267.36    124.35 o 
   4   8   5    27750.68    29251.35    787.48 o 
   6   8   5    34223.02    34003.08   1086.76 o 
   8   8   5     2640.31     2449.66    301.19 o 
  10   8   5    15716.18    15198.18    791.73 o 
 -13   9   5    18757.29    17041.12    782.85 o 
 -11   9   5    28376.64    26154.41    983.33 o 
  -9   9   5     2084.94     2202.03    434.84 o 
  -7   9   5    17442.10    16309.98    577.68 o 
  -5   9   5    58495.77    54641.07   1958.56 o 
  -3   9   5    20153.49    19820.34   1155.84 o 
  -1   9   5     3206.27     2278.71    292.33 o 
   1   9   5    38189.94    40180.64   1238.70 o 
   3   9   5    26818.17    29106.67   1005.51 o 
   5   9   5      705.39      311.50    153.08 o 
   7   9   5    15709.80    16292.79    792.13 o 
 -10  10   5    18293.92    17354.30   1000.76 o 
  -8  10   5    24737.88    25319.05   1595.05 o 
  -6  10   5     7546.05     7923.46    678.31 o 
  -4  10   5     9508.69     8741.74    527.02 o 
  -2  10   5    29240.17    27258.95   1288.34 o 
   0  10   5     9450.55     8557.48    447.29 o 
   2  10   5      558.85      425.08    197.62 o 
   4  10   5    20860.10    22466.85    947.22 o 
  -5  11   5    16444.03    16106.08    709.16 o 
  -3  11   5     2548.85     2161.78    276.15 o 
  -1  11   5     1532.26     1844.08    263.88 o 
   1  11   5    17832.91    18269.24   1062.08 o 
 -20   0   6    37979.12    39202.96   2088.19 o 
 -18   0   6    27548.60    28791.65   1637.13 o 
 -16   0   6      192.28      134.97    240.96 o 
 -14   0   6    52145.93    56549.96   2377.15 o 
 -12   0   6    75648.97    82626.77   2444.98 o 
 -10   0   6    38656.62    42632.25   1114.77 o 
  -8   0   6    51578.93    54508.44   1099.18 o 
  -6   0   6   149368.97   151361.81   4824.84 o 
  -4   0   6    90317.77    89565.05   1680.94 o 
  -2   0   6    29755.26    26846.93    943.56 o 
   0   0   6   168926.97   150688.81   7735.55 o 
   2   0   6    60010.29    54765.38   2963.80 o 
   4   0   6     1165.07     1126.17    353.17 o 
   6   0   6    77629.63    77402.91   1858.51 o 
   8   0   6    81274.41    77562.73   2688.86 o 
  10   0   6    11366.28    10566.86    731.60 o 
  12   0   6     7741.63     8548.81    712.27 o 
  14   0   6    29259.95    28493.65   1461.01 o 
 -21   1   6     9638.88    10680.85    766.61 o 
 -19   1   6      987.32     1119.41    843.66 o 
 -17   1   6    33075.07    34671.31   1270.74 o 
 -15   1   6    72873.52    79289.95   1700.12 o 
 -13   1   6      399.26      270.91    167.69 o 
 -11   1   6    51713.24    56356.15   1026.88 o 
  -9   1   6    80545.77    84267.49   1140.68 o 
  -7   1   6     6320.34     6469.15    173.44 o 
  -5   1   6    18518.99    17533.44    397.93 o 
  -3   1   6   192201.19   181959.22   2484.70 o 
  -1   1   6    84073.54    79840.88   1310.43 o 
   1   1   6    24655.61    23986.63    512.54 o 
   3   1   6    89177.83    82834.60   1585.00 o 
   5   1   6    72836.75    67984.52   1355.36 o 
   7   1   6     2902.22     3052.06    287.04 o 
   9   1   6    32828.61    30281.91    949.66 o 
  11   1   6    76830.87    74081.70   1914.75 o 
  13   1   6    10797.91     9923.68    545.75 o 
 -20   2   6    31753.01    32610.33   1339.88 o 
 -18   2   6    29393.02    29251.47   2203.21 o 
 -16   2   6      501.21      598.48    162.70 o 
 -14   2   6    58943.19    60491.32   1161.85 o 
 -12   2   6    48503.45    50937.95    988.83 o 
 -10   2   6    12415.57    13402.41    333.76 o 
  -8   2   6    84328.68    85660.80   1154.00 o 
  -6   2   6    82221.66    79154.38   1069.30 o 
  -4   2   6    72684.00    70822.77   1158.79 o 
  -2   2   6     2280.69     2197.38    131.50 o 
   0   2   6    89071.02    85117.67   1395.31 o 
   2   2   6    46270.21    42987.78    917.15 o 
   4   2   6    14744.85    14937.24    450.67 o 
   6   2   6    51167.34    48516.22   1046.02 o 
   8   2   6    49954.47    47689.28   2682.32 o 
  10   2   6     5308.37     5182.18    377.12 o 
  12   2   6    13992.04    12932.30    930.47 o 
  14   2   6    23311.90    23896.61    939.57 o 
 -19   3   6     1318.24     1419.10    346.18 o 
 -17   3   6    25761.39    27196.93    853.57 o 
 -15   3   6    32318.81    34093.52   1851.30 o 
 -13   3   6      434.76      476.66    119.24 o 
 -11   3   6    37664.08    38929.68    822.96 o 
  -9   3   6    48351.95    46083.81    912.26 o 
  -7   3   6    14236.71    14058.86    458.55 o 
  -5   3   6     6455.71     6543.30    330.59 o 
  -3   3   6   101119.98    95820.42   1745.61 o 
  -1   3   6    51595.10    50717.74   1024.96 o 
   1   3   6     3098.54     3012.70    190.32 o 
   3   3   6    40407.33    38901.98    865.95 o 
   5   3   6    26773.48    25185.61    649.85 o 
   7   3   6     2242.52     2383.34    253.19 o 
   9   3   6    13126.00    12786.65    594.13 o 
  11   3   6    24643.43    23540.10    855.88 o 
  13   3   6     3494.99     3492.04    370.50 o 
 -20   4   6     7784.62     7297.16    914.19 o 
 -18   4   6     5393.35     5575.39    506.43 o 
 -16   4   6        4.98     -129.43    129.25 o 
 -14   4   6    37000.04    37512.40   1225.19 o 
 -12   4   6    31225.70    30693.63    768.03 o 
 -10   4   6    13396.58    12576.42    549.96 o 
  -8   4   6    19957.86    19181.96    865.32 o 
  -6   4   6    26849.07    25872.63    790.18 o 
  -4   4   6    22608.35    22940.54    533.69 o 
  -2   4   6     8957.51     8798.26    295.69 o 
   0   4   6    52198.44    52836.00   1085.82 o 
   2   4   6    10042.59     9798.67    354.71 o 
   4   4   6     3941.87     4257.55    254.15 o 
   6   4   6    10965.68    11824.08   1800.32 o 
   8   4   6    16057.41    16843.19    652.64 o 
  10   4   6     3579.95     3861.72    462.12 o 
  12   4   6     7626.37     7743.67    502.44 o 
 -19   5   6     1043.22     1324.88    263.00 o 
 -17   5   6     9204.90     8913.27    500.27 o 
 -15   5   6    12482.08    12154.35   1000.81 o 
 -13   5   6      523.28      732.92    144.71 o 
 -11   5   6     5247.46     4404.50    329.52 o 
  -9   5   6    25758.87    24673.05   1409.11 o 
  -7   5   6     3433.06     3729.76    291.18 o 
  -5   5   6      144.68      -49.82    116.58 o 
  -3   5   6    19746.20    19495.82    500.88 o 
  -1   5   6     5830.76     5737.26    256.40 o 
   1   5   6     6335.15     6771.35    296.28 o 
   3   5   6    12047.63    13269.73    623.55 o 
   5   5   6    19719.59    21134.79    613.85 o 
   7   5   6      394.37      522.05    334.94 o 
   9   5   6     3247.03     3357.74    269.44 o 
  11   5   6     8655.58     9005.43    522.97 o 
  13   5   6      889.91      573.00    220.35 o 
 -18   6   6     2519.87     2696.76    381.36 o 
 -16   6   6      428.11      544.92    157.02 o 
 -14   6   6     6242.38     6336.56    366.37 o 
 -12   6   6     5132.81     4978.06    377.39 o 
 -10   6   6      762.25      916.22    195.39 o 
  -8   6   6     1649.01     1407.11    214.13 o 
  -6   6   6     2422.62     2159.48    248.89 o 
  -4   6   6     2019.93     2149.95    263.87 o 
  -2   6   6     1835.29     1688.87    231.82 o 
   0   6   6     9388.48     9450.45    459.38 o 
   2   6   6     2840.96     3440.03    482.77 o 
   4   6   6     1588.07     1696.26    191.46 o 
   6   6   6     4956.26     4860.51    850.05 o 
   8   6   6    11542.83    10430.95    550.36 o 
  10   6   6      873.97      683.79    483.47 o 
  12   6   6     2647.54     3009.98    398.90 o 
 -17   7   6       63.87      131.18    180.36 o 
 -15   7   6     3422.72     2931.33    810.31 o 
 -13   7   6       25.03        4.12    133.24 o 
 -11   7   6      478.74      606.42    181.57 o 
  -9   7   6     6609.53     6175.05    873.43 o 
  -7   7   6     1048.11      919.63    197.23 o 
  -5   7   6        5.57      125.41    128.52 o 
  -3   7   6     3605.25     3904.53    330.98 o 
  -1   7   6     1213.58     1404.62    431.10 o 
   1   7   6     1587.96     1817.04    253.76 o 
   3   7   6       72.41      117.16    113.50 o 
   5   7   6     5925.12     5899.25    999.05 o 
   7   7   6      572.12      707.05    197.72 o 
   9   7   6      803.70     1048.36    244.65 o 
 -14   8   6      305.87      377.66    188.30 o 
 -12   8   6      454.56      200.75    153.63 o 
 -10   8   6      594.01      351.51    334.47 o 
  -8   8   6     1075.12     1222.77    229.67 o 
  -6   8   6      248.13      125.38    223.03 o 
  -4   8   6      445.22      312.06    149.76 o 
  -2   8   6      552.31      554.48    170.29 o 
   0   8   6      495.60      679.84    198.03 o 
   2   8   6        3.28       25.52    145.30 o 
   4   8   6     2471.08     3101.41    464.46 o 
   6   8   6      453.99      603.49    250.78 o 
   8   8   6       67.59      -46.70    166.34 o 
 -13   9   6       26.67       -2.20    167.47 o 
 -11   9   6     2505.07     2399.71    333.17 o 
  -9   9   6      251.50      332.37    179.52 o 
  -7   9   6     1040.56      677.95    212.59 o 
  -5   9   6     1446.42     1069.95    226.80 o 
  -3   9   6      369.73      262.49    248.13 o 
  -1   9   6       71.89       26.81    135.32 o 
   1   9   6      163.42      -43.53    148.13 o 
   3   9   6     7524.15     7659.13    514.41 o 
   5   9   6     1121.53      954.10    338.99 o 
   7   9   6      194.81       70.81    164.55 o 
 -10  10   6      567.31       47.30    166.77 o 
  -8  10   6     1590.41     1250.49    266.62 o 
  -6  10   6     6538.66     6119.40    521.60 o 
  -4  10   6      924.43     1012.44    262.74 o 
  -2  10   6     1663.81     1550.48    242.62 o 
   0  10   6     6774.64     5933.58    399.16 o 
   2  10   6     4295.02     4559.35    370.48 o 
   4  10   6        1.88        6.80    194.69 o 
 -21   1   7     4121.48     3529.74    492.84 o 
 -19   1   7     3270.42     3717.40    485.47 o 
 -17   1   7       23.62      -21.17    171.77 o 
 -15   1   7      214.85      252.39    302.05 o 
 -13   1   7     2407.09     2297.41    182.86 o 
 -11   1   7     1342.91     1522.29    167.88 o 
  -9   1   7       28.77       91.10     53.60 o 
  -7   1   7     9945.75    10549.02    288.37 o 
  -5   1   7    10785.27    11104.69    348.11 o 
  -3   1   7       38.47       74.71     47.06 o 
  -1   1   7     6084.38     6103.37    229.68 o 
   1   1   7     4565.01     4532.80    212.20 o 
   3   1   7      362.56      244.06    154.28 o 
   5   1   7       38.58       36.19     94.72 o 
   7   1   7       72.61      129.46     98.74 o 
   9   1   7        8.33      -10.45    123.94 o 
  11   1   7       70.75       24.72    177.05 o 
  13   1   7     2338.61     1749.24    285.25 o 
 -20   2   7      560.18      585.82    291.70 o 
 -18   2   7     4946.04     5445.32    545.79 o 
 -16   2   7    15787.02    16768.66    595.85 o 
 -14   2   7     1766.16     1635.54    277.20 o 
 -12   2   7     1678.38     1817.36    145.83 o 
 -10   2   7     8109.10     8035.69    337.47 o 
  -8   2   7     1122.10     1159.35    117.10 o 
  -6   2   7     9088.97     9136.21    219.57 o 
  -4   2   7    24005.99    23185.70    492.35 o 
  -2   2   7    15894.46    16282.87    448.40 o 
   0   2   7     2523.45     2638.86    165.51 o 
   2   2   7     3684.41     3478.56    215.78 o 
   4   2   7     6940.97     6609.75    300.07 o 
   6   2   7      806.61      584.68    135.97 o 
   8   2   7     4595.07     4968.53    362.84 o 
  10   2   7    11795.62    11708.47    571.74 o 
  12   2   7      487.67      340.59    185.37 o 
 -19   3   7    10998.15    10069.97    738.68 o 
 -17   3   7     1249.95     1436.79    231.44 o 
 -15   3   7    12985.24    12846.81    437.50 o 
 -13   3   7    32278.77    32839.50    814.16 o 
 -11   3   7     4742.76     4530.15    245.92 o 
  -9   3   7     4431.04     4479.45    234.01 o 
  -7   3   7    19004.21    18006.51    551.40 o 
  -5   3   7    14931.75    15246.27    423.29 o 
  -3   3   7      459.84      293.29     82.42 o 
  -1   3   7    25854.71    25736.25    628.60 o 
   1   3   7    41084.32    40514.16    910.45 o 
   3   3   7     2875.58     2823.08    403.40 o 
   5   3   7     8774.42     8745.35    361.01 o 
   7   3   7    13960.83    13753.50    929.07 o 
   9   3   7     1451.42     1569.22    244.44 o 
  11   3   7     2774.14     2359.60    310.61 o 
  13   3   7    11069.33    10943.85    881.07 o 
 -18   4   7    14656.41    15370.80    641.29 o 
 -16   4   7    14374.65    14152.96    588.89 o 
 -14   4   7        1.90      178.46    134.48 o 
 -12   4   7    32144.57    30993.41    740.87 o 
 -10   4   7    32035.42    30020.59    817.99 o 
  -8   4   7     8775.61     8498.51    424.33 o 
  -6   4   7    15566.20    15399.05    585.54 o 
  -4   4   7    39426.56    38778.50    834.78 o 
  -2   4   7    18137.85    17618.78    484.33 o 
   0   4   7     2583.55     2412.86    189.00 o 
   2   4   7    49257.45    52022.88   1128.22 o 
   4   4   7    35689.01    35681.29    877.75 o 
   6   4   7      813.85      785.37    184.52 o 
   8   4   7    13360.51    14362.94    615.05 o 
  10   4   7    25941.15    26683.20   1240.47 o 
  12   4   7     5791.68     6001.39    472.74 o 
 -19   5   7    11498.42    10919.31    824.38 o 
 -17   5   7     1018.62      965.18    227.09 o 
 -15   5   7    21114.09    21380.60    626.21 o 
 -13   5   7    33340.41    31461.76   1028.16 o 
 -11   5   7     3294.87     2595.56    367.67 o 
  -9   5   7    27401.46    27282.06    883.64 o 
  -7   5   7    78809.57    75255.49   1882.23 o 
  -5   5   7    26157.55    27127.27   1115.48 o 
  -3   5   7     9132.61     9323.39    463.83 o 
  -1   5   7    43301.05    43011.57    954.88 o 
   1   5   7    23660.21    25352.23    668.91 o 
   3   5   7      592.45      595.42    139.03 o 
   5   5   7    24007.82    25671.94    719.73 o 
   7   5   7    40855.11    42545.02   1275.51 o 
   9   5   7    10135.77    10500.65    455.10 o 
  11   5   7     3457.20     3655.35    652.73 o 
 -18   6   7    21253.20    19975.50   1451.35 o 
 -16   6   7    12086.40    12404.09    516.08 o 
 -14   6   7       18.28      -33.14    101.83 o 
 -12   6   7    42015.15    39484.16   1199.64 o 
 -10   6   7    43072.50    41613.91   1232.50 o 
  -8   6   7     6588.01     6110.03    732.07 o 
  -6   6   7    17391.08    16374.38    943.10 o 
  -4   6   7    54427.11    55095.86   2365.77 o 
  -2   6   7    21722.62    23195.13    825.04 o 
   0   6   7     3150.83     3242.64    230.68 o 
   2   6   7    61332.71    62473.16   1341.39 o 
   4   6   7    42729.06    46226.92   1207.53 o 
   6   6   7      359.95      678.15    487.21 o 
   8   6   7    12920.84    14121.12   1158.65 o 
  10   6   7    25859.03    29281.66   1081.94 o 
 -15   7   7    28826.81    27779.79    851.99 o 
 -13   7   7    38852.77    36910.21   1804.37 o 
 -11   7   7     1295.20     1116.49    351.77 o 
  -9   7   7    16338.13    15444.21    858.62 o 
  -7   7   7    57357.62    56368.23   1564.23 o 
  -5   7   7    12246.22    12628.30    648.99 o 
  -3   7   7     6648.89     7691.17    552.36 o 
  -1   7   7    46246.42    47879.29   1401.52 o 
   1   7   7    35148.15    38330.14   1377.16 o 
   3   7   7      322.75      188.48    131.94 o 
   5   7   7    16784.38    16328.22    779.76 o 
   7   7   7    34005.00    34839.48   1158.57 o 
   9   7   7     3679.15     3774.71    410.57 o 
 -14   8   7     1880.26     1549.02    293.63 o 
 -12   8   7    22169.10    21449.72   1652.25 o 
 -10   8   7    40305.59    38326.65   1229.66 o 
  -8   8   7     4716.91     4414.78    389.71 o 
  -6   8   7    11032.60    10821.82    565.59 o 
  -4   8   7    43144.02    42825.68   1313.22 o 
  -2   8   7    22843.37    22946.69    871.76 o 
   0   8   7       69.41        9.89    151.19 o 
   2   8   7    33843.27    38832.48   1265.23 o 
   4   8   7    29161.77    31527.84   1047.25 o 
   6   8   7      186.02       73.99    357.85 o 
 -11   9   7     2076.49     2279.79    324.48 o 
  -9   9   7     6398.49     5635.95    454.79 o 
  -7   9   7    43932.53    41731.88   1329.79 o 
  -5   9   7    17939.29    17019.48    752.00 o 
  -3   9   7     3118.03     2993.20    362.68 o 
  -1   9   7    30816.73    33678.62   1156.55 o 
   1   9   7    18711.39    21289.82    885.91 o 
   3   9   7      137.87      182.04    240.96 o 
   5   9   7    14476.68    12587.09    966.32 o 
  -8  10   7     5688.74     4299.77    664.89 o 
  -6  10   7     6690.73     6293.92    491.80 o 
  -4  10   7    19712.55    19628.04    852.94 o 
  -2  10   7    13832.03    14489.86    723.34 o 
   0  10   7       50.53      208.23    192.07 o 
   2  10   7    15463.39    17492.17    825.95 o 
 -20   0   8     9616.91    10845.85   1087.27 o 
 -18   0   8       70.84      304.23    344.76 o 
 -16   0   8    83492.83    90926.31   3588.79 o 
 -14   0   8    40348.96    42452.30   1960.07 o 
 -12   0   8    16916.80    17158.71    740.95 o 
 -10   0   8    13811.27    14535.67    445.61 o 
  -8   0   8    93749.85    96421.23   1857.81 o 
  -6   0   8    30496.55    30497.85    725.59 o 
  -4   0   8      169.88       71.39     90.58 o 
  -2   0   8   172468.27   160839.81   6056.33 o 
   0   0   8    55384.74    52104.65   1388.00 o 
   2   0   8     1591.64     1297.92    213.91 o 
   4   0   8    24297.65    23921.90    817.89 o 
   6   0   8    50912.89    47051.20   2105.64 o 
   8   0   8     1525.31     1716.00    358.47 o 
  10   0   8     1567.77     1285.21    336.65 o 
  12   0   8    36918.01    37762.83   1772.73 o 
 -19   1   8    34022.34    36058.50   1396.67 o 
 -17   1   8    23827.26    27957.76   1128.95 o 
 -15   1   8       35.83       61.75    170.55 o 
 -13   1   8    31046.86    34608.77    670.22 o 
 -11   1   8    77599.41    79504.97   1726.62 o 
  -9   1   8    19604.55    19801.84    381.07 o 
  -7   1   8    31636.95    30957.40    519.88 o 
  -5   1   8   133997.03   129295.51   1700.23 o 
  -3   1   8    10185.29     9151.61    337.58 o 
  -1   1   8      210.69      349.54     92.14 o 
   1   1   8    57132.01    54246.07   1353.05 o 
   3   1   8    74265.80    70362.25   1265.29 o 
   5   1   8     7282.04     7048.13    328.70 o 
   7   1   8    31550.38    31959.73   1000.89 o 
   9   1   8    48921.16    46497.48   1361.62 o 
  11   1   8     6032.46     6072.40    455.69 o 
 -20   2   8    23722.13    24610.07   1886.19 o 
 -18   2   8     1076.74      398.15    263.40 o 
 -16   2   8    49338.17    50605.96   1664.45 o 
 -14   2   8    30747.07    31706.51    739.53 o 
 -12   2   8     4070.33     4425.33    213.62 o 
 -10   2   8    28755.85    28847.79    583.79 o 
  -8   2   8    68115.04    66325.85   1084.44 o 
  -6   2   8    26770.68    26338.92    538.19 o 
  -4   2   8     1358.34     1195.22    102.83 o 
  -2   2   8    65442.69    63732.43   1141.87 o 
   0   2   8    47414.19    45212.22   1338.81 o 
   2   2   8      602.94      562.39    156.73 o 
   4   2   8    30885.93    30929.12   1118.48 o 
   6   2   8    55620.59    54072.09   1196.52 o 
   8   2   8     1759.59     1581.37    356.76 o 
  10   2   8     4253.73     4231.48    379.64 o 
  12   2   8    23279.22    23037.62    913.11 o 
 -19   3   8    19263.51    19308.25   1970.20 o 
 -17   3   8    29330.81    29009.14   1004.97 o 
 -15   3   8       48.17      235.25    256.50 o 
 -13   3   8    11748.30    12100.97    415.16 o 
 -11   3   8    38894.30    38961.68    741.26 o 
  -9   3   8    11581.54    10878.61    417.27 o 
  -7   3   8    24376.10    22974.16    631.21 o 
  -5   3   8    63815.81    63674.36   1112.41 o 
  -3   3   8    28769.22    29735.10    778.04 o 
  -1   3   8     4941.08     5199.66    646.10 o 
   1   3   8    38768.87    38107.00    895.41 o 
   3   3   8    39000.43    39427.75    925.54 o 
   5   3   8     1100.11     1214.78    220.63 o 
   7   3   8    27451.10    27450.04    923.97 o 
   9   3   8    20026.86    18002.79    738.95 o 
  11   3   8     4303.48     4211.06    402.28 o 
 -18   4   8       40.91     -132.53    132.36 o 
 -16   4   8    15745.46    16178.09    635.43 o 
 -14   4   8    19473.52    19678.45    577.34 o 
 -12   4   8     5583.50     5655.08    297.07 o 
 -10   4   8    11576.35    10945.38    415.65 o 
  -8   4   8    48269.90    45687.12   2108.92 o 
  -6   4   8    17178.71    18072.55   1335.70 o 
  -4   4   8    17743.85    17638.20    668.61 o 
  -2   4   8    25466.70    25134.18    647.27 o 
   0   4   8    17898.40    18753.74    553.27 o 
   2   4   8      183.65      222.75    110.47 o 
   4   4   8    16390.61    17268.62    599.43 o 
   6   4   8    22811.72    24104.39    834.50 o 
   8   4   8      879.79     1017.81    343.82 o 
  10   4   8     6021.92     6081.25    456.76 o 
 -17   5   8    13333.86    12589.25    684.47 o 
 -15   5   8     1117.03     1302.62    188.05 o 
 -13   5   8     5802.72     5630.81    335.45 o 
 -11   5   8    22259.19    20562.00    761.83 o 
  -9   5   8     5469.30     5253.78    376.40 o 
  -7   5   8     4957.92     3994.30    534.28 o 
  -5   5   8    18162.48    17712.66    696.63 o 
  -3   5   8    14591.11    14267.24    615.49 o 
  -1   5   8     2195.32     2600.97    211.45 o 
   1   5   8    12611.07    13226.37    740.02 o 
   3   5   8     9706.56    10224.69    708.88 o 
   5   5   8      355.05      271.06    153.56 o 
   7   5   8    13548.34    14119.20    652.33 o 
   9   5   8     6648.74     6612.06    488.83 o 
 -16   6   8     5063.74     4727.69    413.77 o 
 -14   6   8     2436.81     2428.42    261.76 o 
 -12   6   8       31.57       59.81    288.34 o 
 -10   6   8     3926.09     3618.38    335.90 o 
  -8   6   8    13767.56    12632.47    580.74 o 
  -6   6   8     5233.89     4860.96    376.39 o 
  -4   6   8     1330.98      915.09    324.03 o 
  -2   6   8     1404.78     1666.55    264.01 o 
   0   6   8     3800.36     4115.75    624.06 o 
   2   6   8       13.52      -52.51     99.27 o 
   4   6   8     8663.31     8845.16    909.64 o 
   6   6   8     9657.09     9631.28    543.95 o 
   8   6   8      273.91      377.22    183.74 o 
 -15   7   8      205.63      316.32    155.98 o 
 -13   7   8      100.94      -32.29    138.08 o 
 -11   7   8     2835.98     2649.93    321.96 o 
  -9   7   8      186.63      111.38    141.31 o 
  -7   7   8      128.42      116.89    143.91 o 
  -5   7   8     1116.15     1193.39    232.71 o 
  -3   7   8      893.13      741.76    216.95 o 
  -1   7   8       13.66       73.72    142.15 o 
   1   7   8      325.74      221.57    176.05 o 
   3   7   8      765.29      773.77    196.41 o 
   5   7   8      638.39      547.93    187.98 o 
   7   7   8      784.38      954.81    249.48 o 
 -14   8   8      624.20      436.71    299.25 o 
 -12   8   8      377.39      520.31    200.79 o 
 -10   8   8     2231.69     2053.23    327.93 o 
  -8   8   8      731.64      543.89    183.34 o 
  -6   8   8      232.96      260.50    160.57 o 
  -4   8   8     2035.12     1747.46    332.13 o 
  -2   8   8       78.68      103.94    270.57 o 
   0   8   8      261.42      536.05    219.34 o 
   2   8   8      124.24      189.35    197.00 o 
   4   8   8      670.32      567.01    325.12 o 
   6   8   8      398.51      329.08    196.76 o 
 -11   9   8     3475.93     3252.69    390.64 o 
  -9   9   8      228.09      167.58    166.92 o 
  -7   9   8      724.14      353.03    182.31 o 
  -5   9   8     3516.82     3521.49    390.76 o 
  -3   9   8     1531.27     1593.06    296.17 o 
  -1   9   8       41.02        8.98    178.66 o 
   1   9   8     3222.54     3449.53    423.66 o 
   3   9   8     1379.83      992.19    368.14 o 
  -6  10   8     1452.09     1358.28    295.46 o 
  -4  10   8      192.59      187.21    197.42 o 
  -2  10   8    10725.59    11168.25   1107.37 o 
 -19   1   9       25.23       79.92    227.01 o 
 -17   1   9     1069.72      874.44    278.85 o 
 -15   1   9      499.53      927.31    268.95 o 
 -13   1   9      327.88      284.91    129.97 o 
 -11   1   9       97.42      232.11     95.87 o 
  -9   1   9      827.53      840.04    124.30 o 
  -7   1   9      249.14      411.17    103.76 o 
  -5   1   9     1105.66     1009.20    124.39 o 
  -3   1   9     4741.58     4231.75    220.21 o 
  -1   1   9      243.28      272.06     98.64 o 
   1   1   9      989.10     1034.42    147.11 o 
   3   1   9     2447.71     2325.76    196.65 o 
   5   1   9      927.37      924.97    198.35 o 
   7   1   9      783.84      216.07    287.71 o 
   9   1   9       43.51      -51.48    130.60 o 
  11   1   9       98.45      138.54    180.02 o 
 -20   2   9     4654.98     5813.12    623.93 o 
 -18   2   9     1167.51     1365.50    482.38 o 
 -16   2   9      353.22       84.03    201.27 o 
 -14   2   9     4092.39     3762.15    294.92 o 
 -12   2   9     7777.08     8170.35    311.68 o 
 -10   2   9       91.44       75.48     87.73 o 
  -8   2   9     3020.78     2868.52    187.85 o 
  -6   2   9     5446.74     5770.38    258.71 o 
  -4   2   9      156.34      109.03     78.21 o 
  -2   2   9     5833.96     5630.26    257.22 o 
   0   2   9    12932.55    12502.42    398.07 o 
   2   2   9    11537.42    10806.92    409.65 o 
   4   2   9     1138.91     1257.41    183.74 o 
   6   2   9     1706.96     2184.80    321.07 o 
   8   2   9     5079.74     5381.15    889.95 o 
  10   2   9     1666.06      916.41    234.89 o 
 -19   3   9      206.46      435.60    265.58 o 
 -17   3   9    16038.01    16443.50    877.86 o 
 -15   3   9    17182.25    18460.45    561.40 o 
 -13   3   9      898.14      892.40    197.83 o 
 -11   3   9     4630.18     4290.11    227.00 o 
  -9   3   9     9081.18     8388.97    295.60 o 
  -7   3   9     3522.97     3568.44    254.34 o 
  -5   3   9     1307.22     1393.36    191.54 o 
  -3   3   9    17003.99    17253.81    580.73 o 
  -1   3   9    18214.09    17484.23    532.76 o 
   1   3   9      451.11      700.03    144.62 o 
   3   3   9     8462.44     8391.29    321.54 o 
   5   3   9    11104.12    10908.16    438.81 o 
   7   3   9     1068.57      958.31    215.44 o 
   9   3   9     4494.53     4458.13    481.91 o 
 -18   4   9     8353.14     8618.60    716.77 o 
 -16   4   9       60.28       21.24    113.90 o 
 -14   4   9    21210.52    19983.91    594.57 o 
 -12   4   9    30052.65    29498.64    738.14 o 
 -10   4   9     5426.94     5000.35    297.07 o 
  -8   4   9     9167.16    10194.88    508.98 o 
  -6   4   9    43703.56    44742.87   1300.43 o 
  -4   4   9    21612.04    22676.94    818.83 o 
  -2   4   9     1385.00     1365.98    167.54 o 
   0   4   9    23182.49    23430.08    977.12 o 
   2   4   9    25917.73    26659.37   1218.57 o 
   4   4   9       51.44       -1.37    114.31 o 
   6   4   9     8474.40     8302.58    451.04 o 
   8   4   9    22055.91    22296.60    858.42 o 
 -17   5   9    12744.31    12598.08    591.11 o 
 -15   5   9    28077.75    26965.06    761.45 o 
 -13   5   9     3406.11     3484.97    314.24 o 
 -11   5   9    27051.55    25639.87    894.46 o 
  -9   5   9    64142.98    60155.29   1639.83 o 
  -7   5   9    31333.10    30158.66    999.27 o 
  -5   5   9     1317.93     1286.92    239.66 o 
  -3   5   9    29694.58    30645.35   1038.59 o 
  -1   5   9    23665.79    25271.30    927.70 o 
   1   5   9       71.28      125.62    109.27 o 
   3   5   9    18061.77    18909.39    624.71 o 
   5   5   9    26967.20    27645.54    966.07 o 
   7   5   9     5220.26     5255.79    521.81 o 
   9   5   9     4051.78     4063.77    426.12 o 
 -16   6   9       27.16      -42.55    126.87 o 
 -14   6   9    23219.69    22625.06    731.93 o 
 -12   6   9    27353.76    26093.45    945.33 o 
 -10   6   9     8125.77     7550.52    482.72 o 
  -8   6   9    11530.69    11501.47    577.84 o 
  -6   6   9    66295.20    65394.67   1790.66 o 
  -4   6   9    36957.32    38503.14   1323.54 o 
  -2   6   9      847.87      356.64    297.84 o 
   0   6   9    34785.98    39100.02   1278.62 o 
   2   6   9    31945.80    33227.12   1213.45 o 
   4   6   9      440.89      703.24    200.41 o 
   6   6   9    12082.65    13174.53    651.21 o 
 -15   7   9    31872.43    30353.37    921.45 o 
 -13   7   9     4799.28     4652.41    421.61 o 
 -11   7   9    18805.22    17898.18   1305.31 o 
  -9   7   9    32396.53    30331.88   1061.63 o 
  -7   7   9     8669.67     8215.57    524.93 o 
  -5   7   9     4889.55     5529.58    445.03 o 
  -3   7   9    42442.63    43186.37   1375.92 o 
  -1   7   9    33824.81    33586.74   1552.97 o 
   1   7   9     2196.83     2734.19    559.37 o 
   3   7   9    23444.71    28145.22   1081.04 o 
   5   7   9    24835.40    27832.96   1015.36 o 
 -12   8   9    21763.23    19407.71    841.23 o 
 -10   8   9     4848.18     4115.37    555.01 o 
  -8   8   9     7210.61     7350.84    514.31 o 
  -6   8   9    38587.43    38566.43   1285.91 o 
  -4   8   9    15662.48    17959.59    814.97 o 
  -2   8   9     2147.22     2167.90    339.29 o 
   0   8   9    31071.70    32949.53   1201.76 o 
   2   8   9    24434.75    27723.31   1374.98 o 
   4   8   9     1248.98     1208.21    409.28 o 
  -9   9   9    25742.45    24746.46   1525.85 o 
  -7   9   9     8229.41     8021.59    558.67 o 
  -5   9   9     2363.01     2244.48    370.32 o 
  -3   9   9    24616.28    25247.44   1028.33 o 
  -1   9   9    13425.48    15124.70    780.38 o 
   1   9   9       62.98      197.57    234.41 o 
 -20   0  10     1340.35     2409.57    632.16 o 
 -18   0  10    33373.39    35270.98   1927.03 o 
 -16   0  10    28056.60    27484.31   1570.74 o 
 -14   0  10     4541.47     4551.77    416.36 o 
 -12   0  10    19186.22    19747.98    889.64 o 
 -10   0  10   110582.80   110056.04   2752.18 o 
  -8   0  10    34267.88    32865.53   1339.75 o 
  -6   0  10     6787.40     5993.68    434.84 o 
  -4   0  10    45767.40    44968.89   1281.66 o 
  -2   0  10    45019.03    43217.25   1253.19 o 
   0   0  10      456.10      471.43    314.37 o 
   2   0  10    19737.90    19262.07   1052.51 o 
   4   0  10    39879.50    40937.35   1680.46 o 
   6   0  10      809.64      839.45    282.10 o 
   8   0  10     8461.89     7721.21    711.34 o 
 -19   1  10    16240.62    16705.30    911.73 o 
 -17   1  10      110.56      218.25    218.31 o 
 -15   1  10    41485.75    43896.73   1161.97 o 
 -13   1  10    67348.90    69389.80   1358.38 o 
 -11   1  10     7203.19     7332.66    279.92 o 
  -9   1  10    24615.72    23913.69    585.50 o 
  -7   1  10    66374.95    64208.86   1163.73 o 
  -5   1  10    26068.85    24900.13    590.32 o 
  -3   1  10       43.11       52.66     88.49 o 
  -1   1  10    72306.02    68138.90   1118.14 o 
   1   1  10    40092.86    38620.48    838.59 o 
   3   1  10      560.20      392.26    125.39 o 
   5   1  10    21662.96    20913.78    694.72 o 
   7   1  10    28946.16    28484.87   1689.50 o 
   9   1  10    11632.63    10511.17    770.72 o 
 -18   2  10    21558.81    21201.27   1570.74 o 
 -16   2  10    30455.26    30334.79   1214.17 o 
 -14   2  10     2464.63     2562.85    300.55 o 
 -12   2  10    11570.84    11447.48    417.21 o 
 -10   2  10    68189.39    66354.13   1133.36 o 
  -8   2  10     9413.95     8668.19    393.70 o 
  -6   2  10     5359.80     5086.49    316.73 o 
  -4   2  10    28362.53    27983.14    644.72 o 
  -2   2  10    42925.75    43511.90   1006.43 o 
   0   2  10      673.52      758.95    138.07 o 
   2   2  10    21344.96    20788.74    626.06 o 
   4   2  10    57757.21    56476.66   1278.30 o 
   6   2  10     2370.18     2076.81    283.66 o 
   8   2  10     5200.87     4648.88    410.14 o 
 -19   3  10    16176.98    17694.71    978.53 o 
 -17   3  10      371.04      126.84    312.50 o 
 -15   3  10     9770.98     9780.65    492.23 o 
 -13   3  10    27200.94    26379.20    603.01 o 
 -11   3  10     2267.75     2428.06    227.31 o 
  -9   3  10     8617.92     7769.52    315.51 o 
  -7   3  10    39364.14    38355.25    970.70 o 
  -5   3  10    14708.22    14801.47    640.00 o 
  -3   3  10      336.06      295.00    117.31 o 
  -1   3  10    54096.56    53784.71   1199.73 o 
   1   3  10    39369.14    40440.23    990.06 o 
   3   3  10      334.04      310.24    133.82 o 
   5   3  10    14853.92    14551.93   1035.05 o 
   7   3  10    20045.11    20065.71   1152.73 o 
   9   3  10     6441.12     5686.56    589.45 o 
 -18   4  10     5061.65     4914.40    948.24 o 
 -16   4  10    17821.58    17409.00    575.67 o 
 -14   4  10     5598.78     5619.97    363.40 o 
 -12   4  10     2468.46     2736.93    240.00 o 
 -10   4  10    28295.89    27344.37    764.68 o 
  -8   4  10     2782.11     2756.92    402.58 o 
  -6   4  10     9244.22     8339.87    490.57 o 
  -4   4  10    25872.21    25602.56   1554.68 o 
  -2   4  10    31564.45    33631.65   1342.72 o 
   0   4  10       57.33       -5.06    104.53 o 
   2   4  10     5262.87     4969.02    319.33 o 
   4   4  10    18164.47    19311.66   1296.73 o 
   6   4  10      860.72      719.75    304.86 o 
   8   4  10     3194.71     3339.88    376.49 o 
 -17   5  10      209.38      162.11    148.50 o 
 -15   5  10     3261.96     3248.03    297.85 o 
 -13   5  10     7128.07     7002.42    452.21 o 
 -11   5  10     4277.94     3596.45    285.55 o 
  -9   5  10     4203.67     3549.10    351.42 o 
  -7   5  10    15095.50    14919.14    853.95 o 
  -5   5  10     8238.88     8748.03    729.88 o 
  -3   5  10      867.60     1159.95    247.03 o 
  -1   5  10    11769.60    12600.18    648.99 o 
   1   5  10     7053.76     7024.45    371.80 o 
   3   5  10      988.80     1064.14    203.53 o 
   5   5  10     7449.95     7463.09    801.89 o 
   7   5  10     4799.01     4977.50    442.41 o 
 -16   6  10     2838.49     2811.73    435.53 o 
 -14   6  10      413.07      400.60    157.19 o 
 -12   6  10     7545.39     6599.54    389.55 o 
 -10   6  10     5109.94     4914.32    493.76 o 
  -8   6  10     4167.95     4463.41    400.67 o 
  -6   6  10       22.91      -29.70    142.15 o 
  -4   6  10      852.38      711.43    255.14 o 
  -2   6  10     6420.56     6087.06    481.30 o 
   0   6  10        3.48       27.64    172.41 o 
   2   6  10     4748.44     4089.73    439.15 o 
   4   6  10     2196.81     2264.95    613.77 o 
   6   6  10      275.36       59.45    218.20 o 
 -13   7  10      972.19      889.39    251.24 o 
 -11   7  10     4087.51     3806.73    403.09 o 
  -9   7  10     1392.24     1537.69    279.65 o 
  -7   7  10      244.35      495.52    201.38 o 
  -5   7  10       30.38       86.11    271.19 o 
  -3   7  10      453.10      533.01    226.93 o 
  -1   7  10     1055.97     1366.56    306.41 o 
   1   7  10      375.48      473.38    230.39 o 
   3   7  10      958.27      997.80    373.75 o 
 -12   8  10      176.58      114.05    203.39 o 
 -10   8  10      815.45      270.91    203.24 o 
  -8   8  10       36.19       74.28    176.44 o 
  -6   8  10      465.69      193.77    194.13 o 
  -4   8  10       90.38     -231.38    157.21 o 
  -2   8  10        5.53       43.33    271.97 o 
   0   8  10      306.78      588.30    255.59 o 
  -7   9  10     2989.70     2335.82    376.77 o 
  -5   9  10     3322.18     2748.31    411.95 o 
  -3   9  10        8.29      131.44    203.61 o 
 -19   1  11     1516.31     2200.81    436.24 o 
 -17   1  11      176.31      -86.29    224.33 o 
 -15   1  11      240.92      336.96    185.85 o 
 -13   1  11     1401.35     1484.32    215.68 o 
 -11   1  11     3206.85     3438.75    396.31 o 
  -9   1  11     2051.22     2211.68    233.02 o 
  -7   1  11      308.23      277.32    184.24 o 
  -5   1  11     3271.35     3111.21    213.41 o 
  -3   1  11      560.21      565.01    136.26 o 
  -1   1  11     1533.46     1300.85    177.42 o 
   1   1  11     5738.86     5537.20    419.18 o 
   3   1  11     3892.25     3653.19    440.02 o 
   5   1  11      906.05     1065.51    193.19 o 
   7   1  11        6.07     -133.52    138.07 o 
 -18   2  11      182.44      469.73    279.38 o 
 -16   2  11     7424.13     8422.37    504.42 o 
 -14   2  11     8196.50     7866.28    470.91 o 
 -12   2  11      834.13      768.28    145.98 o 
 -10   2  11     5790.26     5291.55    619.70 o 
  -8   2  11    14908.69    14795.11    541.93 o 
  -6   2  11     3175.48     2834.11    267.26 o 
  -4   2  11     3350.18     3317.30    226.88 o 
  -2   2  11    10220.08     9964.06    401.48 o 
   0   2  11     9037.96     9108.86    369.86 o 
   2   2  11      199.15      105.21    121.07 o 
   4   2  11     4037.20     3778.47    294.87 o 
   6   2  11    10199.94     9645.44    701.67 o 
 -17   3  11     6235.30     6928.49    639.01 o 
 -15   3  11      361.06      297.48    207.00 o 
 -13   3  11     8092.79     7746.84    537.77 o 
 -11   3  11    15834.60    15562.68    559.74 o 
  -9   3  11     4377.04     4227.53    306.91 o 
  -7   3  11      575.28      585.63    163.76 o 
  -5   3  11    16613.34    17010.43    938.95 o 
  -3   3  11    12371.75    12434.98    796.75 o 
  -1   3  11      255.74      279.93    153.63 o 
   1   3  11    10916.41    11340.49    466.58 o 
   3   3  11    11710.80    11767.88    577.78 o 
   5   3  11      636.57     1093.52    323.09 o 
   7   3  11     3886.54     4124.04    403.13 o 
 -16   4  11    11629.42    10765.57    808.38 o 
 -14   4  11    22117.51    22013.13    649.83 o 
 -12   4  11     1332.89     1099.27    190.36 o 
 -10   4  11     6809.01     7028.41    697.46 o 
  -8   4  11    33810.88    33182.02   2687.30 o 
  -6   4  11    16438.70    16352.01    725.99 o 
  -4   4  11      305.37      343.44    186.41 o 
  -2   4  11    14959.61    15494.41    759.96 o 
   0   4  11    20142.89    20419.20    652.28 o 
   2   4  11      336.30      196.44    225.84 o 
   4   4  11     8359.41     8721.22    515.83 o 
   6   4  11    14721.72    15665.03    731.15 o 
 -15   5  11     2812.96     2446.58    280.47 o 
 -13   5  11     5663.00     5489.20    361.35 o 
 -11   5  11    31402.32    30667.29   1073.01 o 
  -9   5  11    12480.94    12270.15    627.80 o 
  -7   5  11     1538.18     1468.58    353.33 o 
  -5   5  11    28718.69    30672.62   1103.83 o 
  -3   5  11    13210.83    12816.04    677.05 o 
  -1   5  11      179.54      118.54    192.81 o 
   1   5  11     8956.40    10810.63    730.19 o 
   3   5  11    11948.37    13376.63    547.00 o 
   5   5  11     2958.41     3352.06    380.08 o 
 -14   6  11    27406.16    26287.21   1442.38 o 
 -12   6  11     3837.75     3897.88    326.75 o 
 -10   6  11     5215.79     5575.74    459.93 o 
  -8   6  11    24935.67    23671.26    947.45 o 
  -6   6  11    15432.84    15805.54    767.09 o 
  -4   6  11      988.60      831.69    250.96 o 
  -2   6  11    20138.94    20514.33    906.04 o 
   0   6  11    30899.52    35478.94   1983.61 o 
   2   6  11     1203.04     1286.05    529.45 o 
 -13   7  11     7998.66     7650.54    557.70 o 
 -11   7  11    17984.92    18941.17   1131.84 o 
  -9   7  11     8004.48     7376.09    542.40 o 
  -7   7  11     3684.54     3895.85    429.23 o 
  -5   7  11    30063.37    33640.22   1239.78 o 
  -3   7  11    17955.76    20166.62    921.47 o 
  -1   7  11      198.77       49.14    207.91 o 
   1   7  11    14712.71    15666.00   1118.59 o 
  -8   8  11    22594.68    22774.80   1136.20 o 
  -6   8  11    11319.20    11712.47    743.29 o 
  -4   8  11     2226.62     2860.45    416.45 o 
  -2   8  11    19608.61    25089.19   1210.08 o 
 -18   0  12    40957.57    43572.91   2235.94 o 
 -16   0  12     1207.03     1405.53    485.97 o 
 -14   0  12    12747.07    12280.99    929.85 o 
 -12   0  12    38713.89    43330.71   1968.80 o 
 -10   0  12    18380.15    16518.77   1117.81 o 
  -8   0  12     5382.35     5904.52    725.36 o 
  -6   0  12    25281.25    26229.19    914.82 o 
  -4   0  12    77533.09    75180.40   1993.55 o 
  -2   0  12     1013.08      791.40    218.70 o 
   0   0  12    18213.70    17760.73    761.97 o 
   2   0  12    19719.22    20071.57   1131.84 o 
   4   0  12     1099.18      985.29    250.46 o 
   6   0  12    12964.86    12500.75    907.09 o 
 -17   1  12    13562.02    14159.20    837.52 o 
 -15   1  12    35373.78    35216.12   1721.30 o 
 -13   1  12     5170.19     4696.57    453.23 o 
 -11   1  12    12301.69    12899.38    701.83 o 
  -9   1  12    61940.86    58577.81   1595.87 o 
  -7   1  12    33735.57    33619.23    919.79 o 
  -5   1  12     2851.00     2622.49    220.24 o 
  -3   1  12    31363.34    31958.17    664.34 o 
  -1   1  12    27176.65    27216.84   1028.88 o 
   1   1  12     1647.96     1660.08    201.82 o 
   3   1  12    14738.85    13963.56    541.97 o 
   5   1  12    32477.27    32140.09   1095.05 o 
 -18   2  12    34806.45    38300.34   1493.86 o 
 -16   2  12      848.64     1026.87    488.46 o 
 -14   2  12    14982.35    13564.63    946.06 o 
 -12   2  12    30990.89    31827.04   3232.81 o 
 -10   2  12     8787.94     7937.59    404.72 o 
  -8   2  12     2691.33     2948.41    318.23 o 
  -6   2  12    19629.86    21044.72    702.87 o 
  -4   2  12    38231.88    37303.74   1344.60 o 
  -2   2  12      671.39      736.96    152.12 o 
   0   2  12    22596.59    23212.10    644.23 o 
   2   2  12    28157.60    28129.54   1240.36 o 
   4   2  12     4124.43     4169.92    326.97 o 
 -17   3  12    20579.92    21220.98   1054.89 o 
 -15   3  12    24153.06    24373.08   1458.21 o 
 -13   3  12     3267.80     3532.32    411.72 o 
 -11   3  12     3797.03     3685.54    307.62 o 
  -9   3  12    27490.21    26292.08    893.59 o 
  -7   3  12     7973.40     8448.16    446.62 o 
  -5   3  12      605.46      682.80    195.88 o 
  -3   3  12    41583.06    41215.68   2179.21 o 
  -1   3  12    19977.63    20076.85    676.13 o 
   1   3  12     1333.41     1181.80    203.83 o 
   3   3  12     8677.00     8624.49    451.10 o 
   5   3  12    18819.03    19018.58    811.99 o 
 -16   4  12     1017.13      864.22    250.38 o 
 -14   4  12     7662.12     7744.42    511.66 o 
 -12   4  12    17313.29    18600.60    787.34 o 
 -10   4  12     4885.41     5286.75    434.18 o 
  -8   4  12     3307.88     3463.93    846.31 o 
  -6   4  12    20557.54    22083.49    905.92 o 
  -4   4  12     8683.53     9353.54    716.95 o 
  -2   4  12      570.00      362.75    196.27 o 
   0   4  12     8137.86     9709.23    614.63 o 
   2   4  12    10870.69    11305.13    507.30 o 
   4   4  12     2162.57     1687.02    391.98 o 
 -15   5  12     5532.08     5847.98   1378.41 o 
 -13   5  12      760.03      632.28    291.30 o 
 -11   5  12     2158.07     1921.51    320.25 o 
  -9   5  12     7725.78     7704.32    709.31 o 
  -7   5  12     1906.88     1902.10    328.70 o 
  -5   5  12      169.19      227.30    196.46 o 
  -3   5  12    14623.93    15124.55   1373.11 o 
  -1   5  12     4434.49     4670.55    474.54 o 
   1   5  12      171.68      271.20    224.17 o 
   3   5  12     1899.39     2123.10    498.75 o 
 -12   6  12     1187.43     1118.19    279.66 o 
 -10   6  12     1291.68      899.46    250.32 o 
  -8   6  12      272.60      256.47    206.63 o 
  -6   6  12     3176.00     3252.69    413.77 o 
  -4   6  12     2586.23     2822.46    407.82 o 
  -2   6  12       26.11      114.19    209.99 o 
   0   6  12     1503.40     1678.73    535.84 o 
  -9   7  12      428.79      435.87    238.96 o 
  -7   7  12      177.01      358.46    247.35 o 
  -5   7  12      470.79      690.87    273.07 o 
  -3   7  12      805.02      626.42    271.60 o 
 -15   1  13      138.26      307.43    240.35 o 
 -13   1  13     1123.90     1360.32    523.06 o 
 -11   1  13     1492.23     1040.48    355.82 o 
  -9   1  13        4.17      300.36    400.71 o 
  -7   1  13     1475.60     1735.19    260.21 o 
  -5   1  13     2185.48     2407.36    277.98 o 
  -3   1  13       29.37       90.81    110.86 o 
  -1   1  13      623.37      659.86    145.68 o 
   1   1  13      969.98     1094.09    272.51 o 
   3   1  13      131.53      121.93    144.61 o 
 -16   2  13     6120.87     6355.27    783.97 o 
 -14   2  13     2290.75     2660.38    394.54 o 
 -12   2  13     2048.02     1896.44    357.57 o 
 -10   2  13     8019.13     7719.55    419.59 o 
  -8   2  13     5688.28     6138.71    396.09 o 
  -6   2  13      143.27       32.98    153.25 o 
  -4   2  13     2940.37     2973.68    318.68 o 
  -2   2  13     4967.26     5117.46    312.46 o 
   0   2  13      986.53      944.99    196.51 o 
   2   2  13     1297.03     1167.93    269.26 o 
 -15   3  13     3647.33     3544.21    659.28 o 
 -13   3  13     7337.86     7163.74    891.20 o 
 -11   3  13     2400.36     2184.77    269.36 o 
  -9   3  13      425.65      252.31    164.10 o 
  -7   3  13     8300.19     9421.59    575.94 o 
  -5   3  13    10695.84    10976.55    541.49 o 
  -3   3  13     1065.47     1387.19    301.74 o 
  -1   3  13     4901.86     4389.00    446.92 o 
   1   3  13     7379.11     7071.77    408.86 o 
 -14   4  13     1316.82     1472.55    520.88 o 
 -12   4  13     5073.51     4075.30    417.42 o 
 -10   4  13    17649.48    15883.36    757.64 o 
  -8   4  13     9906.28     9284.63    583.31 o 
  -6   4  13      970.23     1149.55    276.14 o 
  -4   4  13    15993.53    17589.93    830.14 o 
  -2   4  13    14761.50    15925.46    797.99 o 
   0   4  13     1071.11     1043.97    294.89 o 
 -13   5  13    22090.05    19304.50    861.51 o 
 -11   5  13     4129.46     4455.96    445.87 o 
  -9   5  13     3955.75     3570.24    590.55 o 
  -7   5  13    20573.65    20910.23    932.46 o 
  -5   5  13     7609.09     6875.73   1011.36 o 
  -3   5  13      127.45       77.28    204.76 o 
  -1   5  13    11630.85    13635.00    756.75 o 
 -10   6  13    19700.80    21187.65   1174.39 o 
  -8   6  13    10988.18    12790.83    730.36 o 
  -6   6  13     1660.55     1748.79    546.28 o 
  -4   6  13    21018.43    24300.26   1432.49 o 
 -14   0  14    11868.63    11194.66    987.20 o 
 -12   0  14     9415.07     8276.68    873.43 o 
 -10   0  14     5141.13     5128.97    737.52 o 
  -8   0  14    35126.59    33911.58   1836.01 o 
  -6   0  14    17058.98    17069.26   1272.42 o 
  -4   0  14      188.38      142.33    178.09 o 
  -2   0  14    15631.49    15774.31   1079.63 o 
   0   0  14    18247.83    18963.25    677.17 o 
 -15   1  14     3104.70     3599.53    723.18 o 
 -13   1  14     7937.94     8728.92    628.18 o 
 -11   1  14    26075.68    25503.08   2136.81 o 
  -9   1  14    12333.94    12797.39    758.68 o 
  -7   1  14     2900.01     2995.49    443.07 o 
  -5   1  14    24892.61    25342.44   1128.48 o 
  -3   1  14    28074.62    30011.29    950.06 o 
  -1   1  14     1898.57     1854.01    225.92 o 
   1   1  14    10132.17    10422.93    613.09 o 
 -14   2  14    14788.85    16176.36   2057.64 o 
 -12   2  14    12359.48    12887.02    744.24 o 
 -10   2  14     3114.80     3420.73    455.35 o 
  -8   2  14    22942.36    24223.55    806.98 o 
  -6   2  14    13444.41    13717.72    601.10 o 
  -4   2  14        8.28      -45.23    157.65 o 
  -2   2  14    13366.22    14205.10    747.36 o 
   0   2  14    14311.28    15614.36    611.34 o 
 -13   3  14     5753.03     5386.35    535.39 o 
 -11   3  14    19823.78    21321.08    991.79 o 
  -9   3  14    16988.63    16430.36    661.45 o 
  -7   3  14      151.30      163.22    176.89 o 
  -5   3  14    12645.40    13123.96    715.08 o 
  -3   3  14    13287.83    13528.85    716.31 o 
  -1   3  14      427.17      408.01    272.28 o 
 -12   4  14    11900.67    11307.96    653.56 o 
 -10   4  14     1437.13     1362.47    289.09 o 
  -8   4  14    14778.33    15914.67    923.15 o 
  -6   4  14     5216.38     5199.12    495.89 o 
  -4   4  14      200.01       36.82    366.42 o 
  -2   4  14     8032.52     8005.68    607.77 o 
  -9   5  14     4580.50     4797.75    831.50 o 
  -7   5  14      403.03      272.68    642.76 o 
 -11   1  15       13.73      247.96    267.63 o 
  -9   1  15      503.55      734.08    301.19 o 
  -7   1  15      405.14      427.40    287.03 o 
  -5   1  15        1.19       56.66    183.81 o 
  -3   1  15      263.63      448.87    226.73 o 
 -10   2  15     1662.27     1426.33    431.57 o 
  -8   2  15      218.32      414.05    278.80 o 
  -6   2  15     2652.35     2214.44    312.24 o 
  -4   2  15     1183.01     1245.65    261.25 o 
  -9   3  15     2724.84     2914.89    412.10 o 
  -7   3  15     3360.58     3337.63    427.65 o 
                                                 
